# Supplementary material for: Identification of Metabolism-Related Gene-Based Subgroup in Prostate Cancer
Source: Front Oncol. 2022 Jun 16;12:909066. doi: 10.3389/fonc.2022.909066 (PMC9243363; doi:10.3389/fonc.2022.909066)
Supplement: Supplementary file 2 [file Table_1.xlsx]

## Sheet: TCGA
Gene
A1BG
A1CF
A2M
A2ML1
A3GALT2
A4GALT
A4GNT
AAAS
AACS
AADAC
AADACL2
AADACL3
AADACL4
AADAT
AAGAB
AAK1
AAMDC
AAMP
AANAT
AAR2
AARD
AARS
AARS2
AARSD1
AASDH
AASDHPPT
AASS
AATF
AATK
ABAT
ABCA1
ABCA10
ABCA12
ABCA13
ABCA2
ABCA3
ABCA4
ABCA5
ABCA6
ABCA7
ABCA8
ABCA9
ABCB1
ABCB10
ABCB11
ABCB4
ABCB5
ABCB6
ABCB7
ABCB8
ABCB9
ABCC1
ABCC10
ABCC11
ABCC12
ABCC2
ABCC3
ABCC4
ABCC5
ABCC6
ABCC8
ABCC9
ABCD1
ABCD2
ABCD3
ABCD4
ABCE1
ABCF1
ABCF2
ABCF3
ABCG1
ABCG2
ABCG4
ABCG5
ABCG8
ABHD1
ABHD10
ABHD11
ABHD12
ABHD12B
ABHD13
ABHD14A
ABHD14B
ABHD15
ABHD16A
ABHD16B
ABHD17A
ABHD17B
ABHD17C
ABHD2
ABHD3
ABHD4
ABHD5
ABHD6
ABHD8
ABI1
ABI2
ABI3
ABI3BP
ABL1
ABL2
ABLIM1
ABLIM2
ABLIM3
ABO
ABR
ABRA
ABRACL
ABT1
ABTB1
ABTB2
ACAA1
ACAA2
ACACA
ACACB
ACAD10
ACAD11
ACAD8
ACAD9
ACADL
ACADM
ACADS
ACADSB
ACADVL
ACAN
ACAP1
ACAP2
ACAP3
ACAT1
ACAT2
ACBD3
ACBD4
ACBD5
ACBD7
ACCS
ACCSL
ACD
ACE
ACE2
ACER1
ACER2
ACER3
ACHE
ACIN1
ACKR1
ACKR2
ACKR3
ACKR4
ACLY
ACMSD
ACO1
ACO2
ACOT1
ACOT11
ACOT12
ACOT13
ACOT2
ACOT4
ACOT6
ACOT7
ACOT8
ACOT9
ACOX1
ACOX2
ACOX3
ACOXL
ACP1
ACP2
ACP5
ACP6
ACPP
ACR
ACRBP
ACRV1
ACSBG1
ACSBG2
ACSF2
ACSF3
ACSL1
ACSL3
ACSL4
ACSL5
ACSL6
ACSM1
ACSM2A
ACSM2B
ACSM3
ACSM4
ACSM5
ACSM6
ACSS1
ACSS2
ACSS3
ACTA1
ACTA2
ACTB
ACTBL2
ACTC1
ACTG1
ACTG2
ACTL10
ACTL6A
ACTL6B
ACTL7A
ACTL7B
ACTL8
ACTL9
ACTN1
ACTN2
ACTN3
ACTN4
ACTR10
ACTR1A
ACTR1B
ACTR2
ACTR3
ACTR3B
ACTR3C
ACTR5
ACTR6
ACTR8
ACTRT1
ACTRT2
ACTRT3
ACVR1
ACVR1B
ACVR1C
ACVR2A
ACVR2B
ACVRL1
ACY1
ACY3
ACYP1
ACYP2
ADA
ADAD1
ADAD2
ADAL
ADAM10
ADAM11
ADAM12
ADAM15
ADAM17
ADAM18
ADAM19
ADAM2
ADAM20
ADAM21
ADAM22
ADAM23
ADAM28
ADAM29
ADAM30
ADAM32
ADAM33
ADAM7
ADAM8
ADAM9
ADAMDEC1
ADAMTS1
ADAMTS10
ADAMTS12
ADAMTS13
ADAMTS14
ADAMTS15
ADAMTS16
ADAMTS17
ADAMTS18
ADAMTS19
ADAMTS2
ADAMTS20
ADAMTS3
ADAMTS4
ADAMTS5
ADAMTS6
ADAMTS7
ADAMTS8
ADAMTS9
ADAMTSL1
ADAMTSL2
ADAMTSL3
ADAMTSL4
ADAMTSL5
ADAP1
ADAP2
ADAR
ADARB1
ADARB2
ADAT1
ADAT2
ADAT3
ADCK1
ADCK2
ADCK5
ADCY1
ADCY10
ADCY2
ADCY3
ADCY4
ADCY5
ADCY6
ADCY7
ADCY8
ADCY9
ADCYAP1
ADCYAP1R1
ADD1
ADD2
ADD3
ADGB
ADH1A
ADH1B
ADH1C
ADH4
ADH5
ADH6
ADH7
ADHFE1
ADI1
ADIG
ADIPOQ
ADIPOR1
ADIPOR2
ADIRF
ADK
ADM
ADM2
ADM5
ADNP
ADNP2
ADO
ADORA1
ADORA2A
ADORA2B
ADORA3
ADPGK
ADPRH
ADPRHL1
ADPRHL2
ADPRM
ADRA1A
ADRA1B
ADRA1D
ADRA2A
ADRA2B
ADRA2C
ADRB1
ADRB2
ADRB3
ADRM1
ADSL
ADSS
ADSSL1
ADTRP
AEBP1
AEBP2
AEN
AES
AFAP1
AFAP1L1
AFAP1L2
AFF1
AFF2
AFF3
AFF4
AFG3L2
AFM
AFMID
AFP
AFTPH
AGA
AGAP1
AGAP2
AGAP3
AGAP4
AGAP5
AGAP6
AGBL1
AGBL2
AGBL3
AGBL4
AGBL5
AGER
AGFG1
AGFG2
AGGF1
AGK
AGL
AGMAT
AGMO
AGO1
AGO2
AGO3
AGO4
AGPAT1
AGPAT2
AGPAT3
AGPAT4
AGPAT5
AGPS
AGR2
AGR3
AGRN
AGRP
AGT
AGTPBP1
AGTR1
AGTR2
AGTRAP
AGXT
AGXT2
AHCTF1
AHCY
AHCYL1
AHCYL2
AHDC1
AHI1
AHNAK
AHNAK2
AHR
AHRR
AHSA1
AHSG
AHSP
AICDA
AIDA
AIF1
AIF1L
AIFM1
AIFM2
AIFM3
AIG1
AIM2
AIMP1
AIMP2
AIP
AIPL1
AIRE
AJAP1
AJUBA
AK1
AK2
AK3
AK4
AK5
AK7
AK8
AK9
AKAP1
AKAP10
AKAP11
AKAP12
AKAP13
AKAP14
AKAP17A
AKAP2
AKAP3
AKAP4
AKAP5
AKAP6
AKAP7
AKAP8
AKAP8L
AKAP9
AKIP1
AKIRIN1
AKIRIN2
AKNA
AKNAD1
AKR1A1
AKR1B1
AKR1B10
AKR1B15
AKR1C1
AKR1C2
AKR1C3
AKR1C4
AKR1D1
AKR1E2
AKR7A2
AKR7A3
AKR7L
AKT1
AKT1S1
AKT2
AKT3
AKTIP
ALAD
ALAS1
ALAS2
ALB
ALCAM
ALDH16A1
ALDH18A1
ALDH1A1
ALDH1A2
ALDH1A3
ALDH1B1
ALDH1L1
ALDH1L2
ALDH2
ALDH3A1
ALDH3A2
ALDH3B1
ALDH3B2
ALDH4A1
ALDH5A1
ALDH6A1
ALDH7A1
ALDH8A1
ALDH9A1
ALDOA
ALDOB
ALDOC
ALG1
ALG10
ALG10B
ALG11
ALG12
ALG13
ALG14
ALG1L
ALG1L2
ALG2
ALG3
ALG5
ALG6
ALG8
ALG9
ALK
ALKBH1
ALKBH2
ALKBH3
ALKBH4
ALKBH5
ALKBH6
ALKBH7
ALKBH8
ALLC
ALMS1
ALOX12
ALOX12B
ALOX15
ALOX15B
ALOX5
ALOX5AP
ALOXE3
ALPI
ALPK1
ALPK2
ALPK3
ALPL
ALPP
ALS2
ALS2CL
ALS2CR12
ALX1
ALX3
ALX4
ALYREF
AMACR
AMBN
AMBP
AMBRA1
AMD1
AMDHD1
AMDHD2
AMELX
AMELY
AMER1
AMER2
AMER3
AMFR
AMH
AMHR2
AMIGO1
AMIGO2
AMIGO3
AMMECR1
AMMECR1L
AMN
AMN1
AMOT
AMOTL1
AMOTL2
AMPD1
AMPD2
AMPD3
AMPH
AMT
AMTN
AMY1A
AMY1B
AMY1C
AMY2A
AMY2B
AMZ1
AMZ2
ANAPC1
ANAPC10
ANAPC11
ANAPC13
ANAPC15
ANAPC16
ANAPC2
ANAPC4
ANAPC5
ANAPC7
ANG
ANGEL1
ANGEL2
ANGPT1
ANGPT2
ANGPT4
ANGPTL1
ANGPTL2
ANGPTL3
ANGPTL4
ANGPTL5
ANGPTL6
ANGPTL7
ANHX
ANK1
ANK2
ANK3
ANKAR
ANKDD1A
ANKDD1B
ANKEF1
ANKFN1
ANKFY1
ANKH
ANKHD1
ANKIB1
ANKK1
ANKLE1
ANKLE2
ANKMY1
ANKMY2
ANKRA2
ANKRD1
ANKRD10
ANKRD11
ANKRD12
ANKRD13A
ANKRD13B
ANKRD13C
ANKRD13D
ANKRD16
ANKRD17
ANKRD18A
ANKRD18B
ANKRD2
ANKRD20A1
ANKRD20A2
ANKRD20A3
ANKRD20A4
ANKRD22
ANKRD23
ANKRD24
ANKRD26
ANKRD27
ANKRD28
ANKRD29
ANKRD30A
ANKRD30B
ANKRD30BL
ANKRD31
ANKRD33
ANKRD33B
ANKRD34A
ANKRD34B
ANKRD34C
ANKRD35
ANKRD36
ANKRD36B
ANKRD36C
ANKRD37
ANKRD39
ANKRD40
ANKRD42
ANKRD44
ANKRD45
ANKRD46
ANKRD49
ANKRD50
ANKRD52
ANKRD53
ANKRD54
ANKRD55
ANKRD6
ANKRD60
ANKRD61
ANKRD62
ANKRD63
ANKRD65
ANKRD66
ANKRD7
ANKRD9
ANKS1A
ANKS1B
ANKS3
ANKS4B
ANKS6
ANKUB1
ANKZF1
ANLN
ANO1
ANO10
ANO2
ANO3
ANO4
ANO5
ANO6
ANO7
ANO8
ANO9
ANP32A
ANP32B
ANP32D
ANP32E
ANPEP
ANTXR1
ANTXR2
ANTXRL
ANXA1
ANXA10
ANXA11
ANXA13
ANXA2
ANXA2R
ANXA3
ANXA4
ANXA5
ANXA6
ANXA7
ANXA8
ANXA8L1
ANXA9
AOAH
AOC1
AOC2
AOC3
AOX1
AP1AR
AP1B1
AP1G1
AP1G2
AP1M1
AP1M2
AP1S1
AP1S2
AP1S3
AP2A1
AP2A2
AP2B1
AP2M1
AP2S1
AP3B1
AP3B2
AP3D1
AP3M1
AP3M2
AP3S1
AP3S2
AP4B1
AP4E1
AP4M1
AP4S1
AP5B1
AP5M1
AP5S1
AP5Z1
APAF1
APBA1
APBA2
APBA3
APBB1
APBB1IP
APBB2
APBB3
APC
APC2
APCDD1
APCDD1L
APCS
APEH
APELA
APEX1
APEX2
APH1A
APH1B
API5
APIP
APLF
APLN
APLNR
APLP1
APLP2
APMAP
APOA1
APOA2
APOA4
APOA5
APOB
APOBEC1
APOBEC2
APOBEC3A
APOBEC3B
APOBEC3C
APOBEC3D
APOBEC3F
APOBEC3G
APOBEC3H
APOBEC4
APOBR
APOC1
APOC2
APOC3
APOC4
APOD
APOE
APOF
APOH
APOL1
APOL2
APOL3
APOL4
APOL5
APOL6
APOLD1
APOM
APOO
APOOL
APOPT1
APP
APPBP2
APPL1
APPL2
APRT
APTX
AQP1
AQP10
AQP11
AQP12A
AQP12B
AQP2
AQP3
AQP4
AQP5
AQP6
AQP7
AQP8
AQP9
AQR
AR
ARAF
ARAP1
ARAP2
ARAP3
ARC
ARCN1
AREG
AREL1
ARF1
ARF3
ARF4
ARF5
ARF6
ARFGAP1
ARFGAP2
ARFGAP3
ARFGEF1
ARFGEF2
ARFIP1
ARFIP2
ARFRP1
ARG1
ARG2
ARGFX
ARGLU1
ARHGAP1
ARHGAP10
ARHGAP11A
ARHGAP11B
ARHGAP12
ARHGAP15
ARHGAP17
ARHGAP18
ARHGAP19
ARHGAP20
ARHGAP21
ARHGAP22
ARHGAP23
ARHGAP24
ARHGAP25
ARHGAP26
ARHGAP27
ARHGAP28
ARHGAP29
ARHGAP30
ARHGAP31
ARHGAP32
ARHGAP33
ARHGAP35
ARHGAP36
ARHGAP39
ARHGAP4
ARHGAP40
ARHGAP42
ARHGAP44
ARHGAP5
ARHGAP6
ARHGAP8
ARHGAP9
ARHGDIA
ARHGDIB
ARHGDIG
ARHGEF1
ARHGEF10
ARHGEF10L
ARHGEF11
ARHGEF12
ARHGEF15
ARHGEF16
ARHGEF17
ARHGEF18
ARHGEF19
ARHGEF2
ARHGEF25
ARHGEF26
ARHGEF28
ARHGEF3
ARHGEF33
ARHGEF35
ARHGEF37
ARHGEF38
ARHGEF39
ARHGEF4
ARHGEF40
ARHGEF5
ARHGEF6
ARHGEF7
ARHGEF9
ARID1A
ARID1B
ARID2
ARID3A
ARID3B
ARID3C
ARID4A
ARID4B
ARID5A
ARID5B
ARIH1
ARIH2
ARIH2OS
ARL1
ARL10
ARL11
ARL13A
ARL13B
ARL14
ARL14EP
ARL14EPL
ARL15
ARL16
ARL17A
ARL17B
ARL2
ARL2BP
ARL3
ARL4A
ARL4C
ARL4D
ARL5A
ARL5B
ARL5C
ARL6
ARL6IP1
ARL6IP4
ARL6IP5
ARL6IP6
ARL8A
ARL8B
ARL9
ARMC1
ARMC10
ARMC12
ARMC2
ARMC3
ARMC4
ARMC5
ARMC6
ARMC7
ARMC8
ARMC9
ARMCX1
ARMCX2
ARMCX3
ARMCX4
ARMCX5
ARMCX6
ARMS2
ARNT
ARNT2
ARNTL
ARNTL2
ARPC1A
ARPC1B
ARPC2
ARPC3
ARPC4
ARPC5
ARPC5L
ARPIN
ARPP19
ARPP21
ARR3
ARRB1
ARRB2
ARRDC1
ARRDC2
ARRDC3
ARRDC4
ARRDC5
ARSA
ARSB
ARSD
ARSE
ARSF
ARSG
ARSH
ARSI
ARSJ
ARSK
ART1
ART3
ART4
ART5
ARTN
ARV1
ARVCF
ARX
AS3MT
ASAH1
ASAH2
ASAH2B
ASAP1
ASAP2
ASAP3
ASB1
ASB10
ASB11
ASB12
ASB13
ASB14
ASB15
ASB16
ASB17
ASB18
ASB2
ASB4
ASB5
ASB6
ASB7
ASB8
ASB9
ASCC1
ASCC2
ASCC3
ASCL1
ASCL2
ASCL3
ASCL4
ASCL5
ASF1A
ASF1B
ASGR1
ASGR2
ASH1L
ASH2L
ASIC1
ASIC2
ASIC3
ASIC4
ASIC5
ASIP
ASL
ASMT
ASMTL
ASNA1
ASNS
ASNSD1
ASPA
ASPDH
ASPG
ASPH
ASPHD1
ASPHD2
ASPM
ASPN
ASPRV1
ASPSCR1
ASRGL1
ASS1
ASTE1
ASTL
ASTN1
ASTN2
ASXL1
ASXL2
ASXL3
ASZ1
ATAD1
ATAD2
ATAD2B
ATAD3A
ATAD3B
ATAD3C
ATAD5
ATAT1
ATCAY
ATE1
ATF1
ATF2
ATF3
ATF4
ATF5
ATF6
ATF6B
ATF7
ATF7IP
ATF7IP2
ATG10
ATG101
ATG12
ATG13
ATG14
ATG16L1
ATG16L2
ATG2A
ATG2B
ATG3
ATG4A
ATG4B
ATG4C
ATG4D
ATG5
ATG7
ATG9A
ATG9B
ATIC
ATL1
ATL2
ATL3
ATM
ATMIN
ATN1
ATOH1
ATOH7
ATOH8
ATOX1
ATP10A
ATP10B
ATP10D
ATP11A
ATP11B
ATP11C
ATP12A
ATP13A1
ATP13A2
ATP13A3
ATP13A4
ATP13A5
ATP1A1
ATP1A2
ATP1A3
ATP1A4
ATP1B1
ATP1B2
ATP1B3
ATP1B4
ATP2A1
ATP2A2
ATP2A3
ATP2B1
ATP2B2
ATP2B3
ATP2B4
ATP2C1
ATP2C2
ATP4A
ATP4B
ATP6AP1
ATP6AP1L
ATP6AP2
ATP6V0A1
ATP6V0A2
ATP6V0A4
ATP6V0B
ATP6V0C
ATP6V0D1
ATP6V0D2
ATP6V0E1
ATP6V0E2
ATP6V1A
ATP6V1B1
ATP6V1B2
ATP6V1C1
ATP6V1C2
ATP6V1D
ATP6V1E1
ATP6V1E2
ATP6V1F
ATP6V1G1
ATP6V1G2
ATP6V1G3
ATP6V1H
ATP7A
ATP7B
ATP8A1
ATP8A2
ATP8B1
ATP8B2
ATP8B3
ATP8B4
ATP9A
ATP9B
ATPAF1
ATPAF2
ATR
ATRAID
ATRIP
ATRN
ATRNL1
ATRX
ATXN1
ATXN10
ATXN1L
ATXN2
ATXN2L
ATXN3
ATXN3L
ATXN7
ATXN7L1
ATXN7L2
ATXN7L3
ATXN7L3B
AUH
AUNIP
AUP1
AURKA
AURKAIP1
AURKB
AURKC
AUTS2
AVEN
AVIL
AVL9
AVP
AVPI1
AVPR1A
AVPR1B
AVPR2
AWAT1
AWAT2
AXDND1
AXIN1
AXIN2
AXL
AZGP1
AZI2
AZIN1
AZIN2
AZU1
B2M
B3GALNT1
B3GALNT2
B3GALT1
B3GALT2
B3GALT4
B3GALT5
B3GALT6
B3GAT1
B3GAT2
B3GAT3
B3GNT2
B3GNT3
B3GNT4
B3GNT5
B3GNT6
B3GNT7
B3GNT8
B3GNT9
B3GNTL1
B4GALNT1
B4GALNT2
B4GALNT3
B4GALNT4
B4GALT1
B4GALT2
B4GALT3
B4GALT4
B4GALT5
B4GALT6
B4GALT7
B4GAT1
B9D1
B9D2
BAALC
BAAT
BABAM1
BACE1
BACE2
BACH1
BACH2
BAD
BAG1
BAG2
BAG3
BAG4
BAG5
BAG6
BAGE5
BAHCC1
BAHD1
BAIAP2
BAIAP2L1
BAIAP2L2
BAIAP3
BAK1
BAMBI
BANF1
BANF2
BANK1
BANP
BAP1
BARD1
BARHL1
BARHL2
BARX1
BARX2
BASP1
BATF
BATF2
BATF3
BAX
BAZ1A
BAZ1B
BAZ2A
BAZ2B
BBC3
BBIP1
BBOX1
BBS1
BBS10
BBS12
BBS2
BBS4
BBS5
BBS7
BBS9
BBX
BCAM
BCAN
BCAP29
BCAP31
BCAR1
BCAR3
BCAS1
BCAS2
BCAS3
BCAS4
BCAT1
BCAT2
BCCIP
BCDIN3D
BCHE
BCKDHA
BCKDHB
BCKDK
BCL10
BCL11A
BCL11B
BCL2
BCL2A1
BCL2L1
BCL2L10
BCL2L11
BCL2L12
BCL2L13
BCL2L14
BCL2L15
BCL2L2
BCL3
BCL6
BCL6B
BCL7A
BCL7B
BCL7C
BCL9
BCL9L
BCLAF1
BCO1
BCO2
BCOR
BCORL1
BCR
BCS1L
BDH1
BDH2
BDKRB1
BDKRB2
BDNF
BDP1
BEAN1
BECN1
BEGAIN
BEND2
BEND3
BEND4
BEND5
BEND6
BEND7
BEST1
BEST2
BEST3
BEST4
BET1
BET1L
BEX1
BEX2
BEX4
BEX5
BFAR
BFSP1
BFSP2
BGLAP
BGN
BHLHA15
BHLHA9
BHLHB9
BHLHE22
BHLHE23
BHLHE40
BHLHE41
BHMG1
BHMT
BHMT2
BICC1
BICD1
BICD2
BID
BIK
BIN1
BIN2
BIN3
BIRC2
BIRC3
BIRC5
BIRC6
BIRC7
BIRC8
BIVM
BLCAP
BLID
BLK
BLM
BLMH
BLNK
BLOC1S1
BLOC1S2
BLOC1S3
BLOC1S4
BLOC1S5
BLOC1S6
BLVRA
BLVRB
BLZF1
BMF
BMI1
BMP1
BMP10
BMP15
BMP2
BMP2K
BMP3
BMP4
BMP5
BMP6
BMP7
BMP8A
BMP8B
BMPER
BMPR1A
BMPR1B
BMPR2
BMS1
BMX
BNC1
BNC2
BNIP1
BNIP2
BNIP3
BNIP3L
BNIPL
BOC
BOD1
BOD1L1
BOD1L2
BOK
BOLA1
BOLA2
BOLA2B
BOLA3
BOLL
BOP1
BORA
BPGM
BPHL
BPI
BPIFA1
BPIFA2
BPIFA3
BPIFB1
BPIFB2
BPIFB3
BPIFB4
BPIFB6
BPIFC
BPNT1
BPTF
BPY2
BPY2B
BPY2C
BRAF
BRAP
BRAT1
BRCA1
BRCA2
BRCC3
BRD1
BRD2
BRD3
BRD4
BRD7
BRD8
BRD9
BRDT
BRF1
BRF2
BRI3
BRI3BP
BRICD5
BRINP1
BRINP2
BRINP3
BRIP1
BRIX1
BRK1
BRMS1
BRMS1L
BROX
BRPF1
BRPF3
BRS3
BRSK1
BRSK2
BRWD1
BRWD3
BSCL2
BSDC1
BSG
BSN
BSND
BSPH1
BSPRY
BST1
BST2
BSX
BTAF1
BTBD1
BTBD10
BTBD11
BTBD16
BTBD17
BTBD18
BTBD19
BTBD2
BTBD3
BTBD6
BTBD7
BTBD8
BTBD9
BTC
BTD
BTF3
BTF3L4
BTG1
BTG2
BTG3
BTG4
BTK
BTLA
BTN1A1
BTN2A1
BTN2A2
BTN3A1
BTN3A2
BTN3A3
BTNL2
BTNL3
BTNL8
BTNL9
BTRC
BUB1
BUB1B
BUB3
BUD13
BUD31
BVES
BYSL
BZW1
BZW2
C10orf105
C10orf113
C10orf120
C10orf126
C10orf53
C10orf55
C10orf62
C10orf67
C10orf71
C10orf82
C10orf88
C10orf90
C10orf95
C10orf99
C11orf1
C11orf16
C11orf21
C11orf24
C11orf40
C11orf42
C11orf45
C11orf49
C11orf52
C11orf53
C11orf54
C11orf58
C11orf65
C11orf68
C11orf71
C11orf74
C11orf80
C11orf86
C11orf87
C11orf88
C11orf91
C11orf94
C11orf95
C11orf96
C11orf97
C11orf98
C12orf10
C12orf29
C12orf4
C12orf40
C12orf42
C12orf43
C12orf45
C12orf49
C12orf50
C12orf54
C12orf56
C12orf57
C12orf60
C12orf65
C12orf66
C12orf71
C12orf73
C12orf74
C12orf75
C12orf76
C14orf119
C14orf132
C14orf177
C14orf178
C14orf180
C14orf28
C14orf39
C14orf93
C15orf39
C15orf40
C15orf41
C15orf48
C15orf61
C15orf62
C15orf65
C16orf45
C16orf46
C16orf54
C16orf58
C16orf70
C16orf71
C16orf72
C16orf74
C16orf78
C16orf82
C16orf86
C16orf87
C16orf89
C16orf90
C16orf91
C16orf92
C16orf95
C16orf96
C17orf100
C17orf107
C17orf47
C17orf49
C17orf50
C17orf51
C17orf53
C17orf58
C17orf64
C17orf67
C17orf75
C17orf78
C17orf80
C17orf97
C17orf98
C17orf99
C18orf21
C18orf25
C18orf32
C18orf54
C18orf63
C19orf12
C19orf18
C19orf24
C19orf25
C19orf33
C19orf38
C19orf44
C19orf47
C19orf48
C19orf53
C19orf54
C19orf57
C19orf66
C19orf67
C19orf70
C19orf71
C19orf73
C19orf81
C19orf84
C1D
C1GALT1
C1GALT1C1
C1orf100
C1orf105
C1orf109
C1orf112
C1orf115
C1orf116
C1orf122
C1orf123
C1orf127
C1orf131
C1orf141
C1orf146
C1orf158
C1orf159
C1orf162
C1orf167
C1orf174
C1orf185
C1orf189
C1orf194
C1orf198
C1orf21
C1orf210
C1orf216
C1orf226
C1orf35
C1orf43
C1orf50
C1orf52
C1orf53
C1orf54
C1orf56
C1orf61
C1orf68
C1orf74
C1orf87
C1orf94
C1QA
C1QB
C1QBP
C1QC
C1QL1
C1QL2
C1QL3
C1QL4
C1QTNF1
C1QTNF2
C1QTNF3
C1QTNF4
C1QTNF5
C1QTNF6
C1QTNF7
C1QTNF8
C1QTNF9
C1QTNF9B
C1R
C1RL
C1S
C2
C20orf141
C20orf144
C20orf173
C20orf194
C20orf202
C20orf203
C20orf27
C20orf85
C20orf96
C21orf58
C21orf62
C21orf91
C22orf15
C22orf23
C22orf31
C22orf39
C22orf42
C22orf46
C2CD2
C2CD2L
C2CD3
C2CD4A
C2CD4B
C2CD4C
C2CD4D
C2CD5
C2orf15
C2orf16
C2orf40
C2orf42
C2orf49
C2orf50
C2orf66
C2orf68
C2orf69
C2orf70
C2orf72
C2orf73
C2orf74
C2orf76
C2orf78
C2orf80
C2orf81
C2orf83
C2orf88
C2orf91
C3
C3AR1
C3orf14
C3orf18
C3orf20
C3orf22
C3orf30
C3orf33
C3orf35
C3orf36
C3orf38
C3orf49
C3orf52
C3orf56
C3orf58
C3orf62
C3orf67
C3orf70
C3orf80
C3orf84
C4A
C4B
C4BPA
C4BPB
C4orf17
C4orf19
C4orf3
C4orf33
C4orf36
C4orf45
C4orf46
C4orf47
C4orf48
C4orf50
C4orf51
C5
C5AR1
C5AR2
C5orf15
C5orf22
C5orf24
C5orf30
C5orf34
C5orf38
C5orf46
C5orf47
C5orf49
C5orf51
C5orf52
C5orf56
C5orf58
C5orf60
C5orf63
C6
C6orf106
C6orf118
C6orf120
C6orf132
C6orf136
C6orf141
C6orf15
C6orf163
C6orf201
C6orf203
C6orf222
C6orf223
C6orf226
C6orf47
C6orf48
C6orf52
C6orf58
C6orf62
C6orf89
C7
C7orf25
C7orf26
C7orf31
C7orf33
C7orf43
C7orf50
C7orf57
C7orf61
C8A
C8B
C8G
C8orf33
C8orf34
C8orf37
C8orf44
C8orf48
C8orf58
C8orf59
C8orf74
C8orf76
C8orf82
C8orf86
C8orf88
C8orf89
C9
C9orf116
C9orf129
C9orf131
C9orf135
C9orf152
C9orf153
C9orf16
C9orf24
C9orf3
C9orf40
C9orf43
C9orf47
C9orf50
C9orf57
C9orf64
C9orf66
C9orf72
C9orf78
C9orf84
C9orf85
C9orf92
CA1
CA10
CA11
CA12
CA13
CA14
CA2
CA3
CA4
CA5A
CA5B
CA6
CA7
[truncated: 16,401 more rows]

## Sheet: ICGC
Gene
A1BG
A1CF
A2M
A2ML1
A3GALT2
A4GALT
A4GNT
AAAS
AACS
AADAC
AADACL2
AADACL3
AADACL4
AADAT
AAGAB
AAK1
AAMDC
AAMP
AANAT
AAR2
AARD
AARS
AARS2
AARSD1
AASDH
AASDHPPT
AASS
AATF
AATK
ABAT
ABCA1
ABCA2
ABCA3
ABCA4
ABCA5
ABCA6
ABCA7
ABCA8
ABCA9
ABCA10
ABCA12
ABCA13
ABCB1
ABCB4
ABCB5
ABCB6
ABCB7
ABCB8
ABCB9
ABCB10
ABCB11
ABCC1
ABCC2
ABCC3
ABCC4
ABCC5
ABCC6
ABCC8
ABCC9
ABCC10
ABCC11
ABCC12
ABCD1
ABCD2
ABCD3
ABCD4
ABCE1
ABCF1
ABCF2
ABCF3
ABCG1
ABCG2
ABCG4
ABCG5
ABCG8
ABHD1
ABHD2
ABHD3
ABHD4
ABHD5
ABHD6
ABHD8
ABHD10
ABHD11
ABHD12
ABHD12B
ABHD13
ABHD14A
ABHD14B
ABHD15
ABHD16A
ABHD16B
ABHD17A
ABHD17B
ABHD17C
ABHD18
ABI1
ABI2
ABI3
ABI3BP
ABL1
ABL2
ABLIM1
ABLIM2
ABLIM3
ABO
ABR
ABRA
ABRACL
ABT1
ABTB1
ABTB2
ACAA1
ACAA2
ACACA
ACACB
ACAD8
ACAD9
ACAD10
ACAD11
ACADL
ACADM
ACADS
ACADSB
ACADVL
ACAN
ACAP1
ACAP2
ACAP3
ACAT1
ACAT2
ACBD3
ACBD4
ACBD5
ACBD6
ACBD7
ACCS
ACCSL
ACD
ACE
ACE2
ACER1
ACER2
ACER3
ACHE
ACIN1
ACKR1
ACKR2
ACKR3
ACKR4
ACLY
ACMSD
ACO1
ACO2
ACOT1
ACOT2
ACOT4
ACOT6
ACOT7
ACOT8
ACOT9
ACOT11
ACOT12
ACOT13
ACOX1
ACOX2
ACOX3
ACOXL
ACP1
ACP2
ACP5
ACP6
ACPP
ACR
ACRBP
ACRV1
ACSBG1
ACSBG2
ACSF2
ACSF3
ACSL1
ACSL3
ACSL4
ACSL5
ACSL6
ACSM1
ACSM2A
ACSM2B
ACSM3
ACSM4
ACSM5
ACSM6
ACSS1
ACSS2
ACSS3
ACTA1
ACTA2
ACTB
ACTBL2
ACTC1
ACTG1
ACTG2
ACTL6A
ACTL6B
ACTL7A
ACTL7B
ACTL8
ACTL9
ACTL10
ACTN1
ACTN2
ACTN3
ACTN4
ACTR1A
ACTR1B
ACTR2
ACTR3
ACTR3B
ACTR3C
ACTR5
ACTR6
ACTR8
ACTR10
ACTRT1
ACTRT2
ACTRT3
ACVR1
ACVR1B
ACVR1C
ACVR2A
ACVR2B
ACVRL1
ACY1
ACY3
ACYP1
ACYP2
ADA
ADAD1
ADAD2
ADAL
ADAM2
ADAM7
ADAM8
ADAM9
ADAM10
ADAM11
ADAM12
ADAM15
ADAM17
ADAM18
ADAM19
ADAM20
ADAM21
ADAM22
ADAM23
ADAM28
ADAM29
ADAM30
ADAM32
ADAM33
ADAMDEC1
ADAMTS1
ADAMTS2
ADAMTS3
ADAMTS4
ADAMTS5
ADAMTS6
ADAMTS7
ADAMTS8
ADAMTS9
ADAMTS10
ADAMTS12
ADAMTS13
ADAMTS14
ADAMTS15
ADAMTS16
ADAMTS17
ADAMTS18
ADAMTS19
ADAMTS20
ADAMTSL1
ADAMTSL2
ADAMTSL3
ADAMTSL4
ADAMTSL5
ADAP1
ADAP2
ADAR
ADARB1
ADARB2
ADAT1
ADAT2
ADAT3
ADCK1
ADCK2
ADCK5
ADCY1
ADCY2
ADCY3
ADCY4
ADCY5
ADCY6
ADCY7
ADCY8
ADCY9
ADCY10
ADCYAP1
ADCYAP1R1
ADD1
ADD2
ADD3
ADGB
ADGRA1
ADGRA2
ADGRA3
ADGRB1
ADGRB2
ADGRB3
ADGRD1
ADGRD2
ADGRE1
ADGRE2
ADGRE3
ADGRE5
ADGRF1
ADGRF2
ADGRF3
ADGRF4
ADGRF5
ADGRG1
ADGRG2
ADGRG3
ADGRG4
ADGRG5
ADGRG6
ADGRG7
ADGRL1
ADGRL2
ADGRL3
ADGRL4
ADGRV1
ADH1A
ADH1B
ADH1C
ADH4
ADH5
ADH6
ADH7
ADHFE1
ADI1
ADIG
ADIPOQ
ADIPOR1
ADIPOR2
ADIRF
ADK
ADM
ADM2
ADM5
ADNP
ADNP2
ADO
ADORA1
ADORA2A
ADORA2B
ADPGK
ADPRH
ADPRHL1
ADPRHL2
ADPRM
ADRA1A
ADRA1B
ADRA1D
ADRA2A
ADRA2B
ADRA2C
ADRB1
ADRB2
ADRB3
ADRM1
ADSL
ADSS
ADSSL1
ADTRP
AEBP1
AEBP2
AEN
AES
AFAP1
AFAP1L1
AFAP1L2
AFF1
AFF2
AFF3
AFF4
AFG3L2
AFM
AFMID
AFP
AFTPH
AGA
AGAP1
AGAP2
AGAP3
AGAP4
AGAP5
AGAP6
AGAP9
AGBL1
AGBL2
AGBL3
AGBL4
AGBL5
AGER
AGFG1
AGFG2
AGGF1
AGK
AGL
AGMAT
AGMO
AGO1
AGO2
AGO3
AGO4
AGPAT1
AGPAT2
AGPAT3
AGPAT4
AGPAT5
AGPS
AGR2
AGR3
AGRN
AGRP
AGT
AGTPBP1
AGTR1
AGTR2
AGTRAP
AGXT
AGXT2
AHCTF1
AHCY
AHCYL1
AHCYL2
AHDC1
AHI1
AHNAK
AHNAK2
AHR
AHRR
AHSA1
AHSG
AHSP
AICDA
AIDA
AIF1
AIF1L
AIFM1
AIFM2
AIFM3
AIG1
AIM2
AIMP1
AIMP2
AIP
AIPL1
AIRE
AJAP1
AJUBA
AK1
AK2
AK3
AK4
AK5
AK6
AK7
AK8
AK9
AKAP1
AKAP2
AKAP3
AKAP4
AKAP5
AKAP6
AKAP7
AKAP8
AKAP8L
AKAP9
AKAP10
AKAP11
AKAP12
AKAP13
AKAP14
AKAP17A
AKIP1
AKIRIN1
AKIRIN2
AKNA
AKNAD1
AKR1A1
AKR1B1
AKR1B10
AKR1B15
AKR1C1
AKR1C2
AKR1C3
AKR1C4
AKR1D1
AKR1E2
AKR7A2
AKR7A3
AKR7L
AKT1
AKT1S1
AKT2
AKT3
AKTIP
ALAD
ALAS1
ALAS2
ALB
ALCAM
ALDH1A1
ALDH1A2
ALDH1A3
ALDH1B1
ALDH1L1
ALDH1L2
ALDH2
ALDH3A1
ALDH3A2
ALDH3B1
ALDH3B2
ALDH4A1
ALDH5A1
ALDH6A1
ALDH7A1
ALDH8A1
ALDH9A1
ALDH16A1
ALDH18A1
ALDOA
ALDOB
ALDOC
ALG1
ALG1L
ALG1L2
ALG2
ALG3
ALG5
ALG6
ALG8
ALG9
ALG10
ALG10B
ALG11
ALG12
ALG13
ALG14
ALK
ALKBH1
ALKBH2
ALKBH3
ALKBH4
ALKBH5
ALKBH6
ALKBH7
ALKBH8
ALLC
ALMS1
ALOX5
ALOX5AP
ALOX12
ALOX12B
ALOX15
ALOX15B
ALOXE3
ALPI
ALPK1
ALPK2
ALPK3
ALPL
ALPP
ALS2
ALS2CL
ALS2CR12
ALX1
ALX3
ALX4
ALYREF
AMACR
AMBN
AMBP
AMBRA1
AMD1
AMDHD1
AMDHD2
AMELX
AMELY
AMER1
AMER2
AMER3
AMFR
AMH
AMHR2
AMIGO1
AMIGO2
AMIGO3
AMMECR1
AMMECR1L
AMN
AMN1
AMOT
AMOTL1
AMOTL2
AMPD1
AMPD2
AMPD3
AMPH
AMT
AMTN
AMY1A
AMY1B
AMY1C
AMY2A
AMY2B
AMZ1
AMZ2
ANAPC1
ANAPC2
ANAPC4
ANAPC5
ANAPC7
ANAPC10
ANAPC11
ANAPC13
ANAPC15
ANAPC16
ANG
ANGEL1
ANGEL2
ANGPT1
ANGPT2
ANGPT4
ANGPTL1
ANGPTL2
ANGPTL3
ANGPTL4
ANGPTL5
ANGPTL6
ANGPTL7
ANHX
ANK1
ANK2
ANK3
ANKAR
ANKDD1A
ANKDD1B
ANKEF1
ANKFN1
ANKFY1
ANKH
ANKHD1
ANKIB1
ANKK1
ANKLE1
ANKLE2
ANKMY1
ANKMY2
ANKRA2
ANKRD1
ANKRD2
ANKRD6
ANKRD7
ANKRD9
ANKRD10
ANKRD11
ANKRD12
ANKRD13A
ANKRD13B
ANKRD13C
ANKRD13D
ANKRD16
ANKRD17
ANKRD18A
ANKRD18B
ANKRD20A1
ANKRD20A2
ANKRD20A3
ANKRD20A4
ANKRD22
ANKRD23
ANKRD24
ANKRD26
ANKRD27
ANKRD28
ANKRD29
ANKRD30A
ANKRD30B
ANKRD30BL
ANKRD31
ANKRD33
ANKRD33B
ANKRD34A
ANKRD34B
ANKRD34C
ANKRD35
ANKRD36
ANKRD36B
ANKRD36C
ANKRD37
ANKRD39
ANKRD40
ANKRD42
ANKRD44
ANKRD45
ANKRD46
ANKRD49
ANKRD50
ANKRD52
ANKRD53
ANKRD54
ANKRD55
ANKRD60
ANKRD61
ANKRD62
ANKRD63
ANKRD65
ANKRD66
ANKS1A
ANKS1B
ANKS3
ANKS4B
ANKS6
ANKUB1
ANKZF1
ANLN
ANO1
ANO2
ANO3
ANO4
ANO5
ANO6
ANO7
ANO8
ANO9
ANO10
ANOS1
ANP32A
ANP32B
ANP32D
ANP32E
ANPEP
ANTXR1
ANTXR2
ANTXRL
ANXA1
ANXA2
ANXA2R
ANXA3
ANXA4
ANXA5
ANXA6
ANXA7
ANXA8
ANXA8L1
ANXA9
ANXA10
ANXA11
ANXA13
AOAH
AOC1
AOC2
AOC3
AOX1
AP1AR
AP1B1
AP1G1
AP1G2
AP1M1
AP1M2
AP1S1
AP1S2
AP1S3
AP2A1
AP2A2
AP2B1
AP2M1
AP2S1
AP3B1
AP3B2
AP3D1
AP3M1
AP3M2
AP3S1
AP3S2
AP4B1
AP4E1
AP4M1
AP4S1
AP5B1
AP5M1
AP5S1
AP5Z1
APAF1
APBA1
APBA2
APBA3
APBB1
APBB1IP
APBB2
APBB3
APC
APC2
APCDD1
APCDD1L
APCS
APEH
APELA
APEX1
APEX2
APH1A
APH1B
API5
APIP
APLF
APLN
APLNR
APLP1
APLP2
APMAP
APOA1
APOA2
APOA4
APOA5
APOB
APOBEC1
APOBEC2
APOBEC3A
APOBEC3B
APOBEC3C
APOBEC3D
APOBEC3F
APOBEC3G
APOBEC3H
APOBEC4
APOBR
APOC1
APOC2
APOC3
APOC4
APOD
APOE
APOF
APOH
APOL1
APOL2
APOL3
APOL4
APOL5
APOL6
APOLD1
APOM
APOO
APOOL
APOPT1
APP
APPBP2
APPL1
APPL2
APRT
APTX
AQP1
AQP2
AQP3
AQP4
AQP5
AQP6
AQP7
AQP8
AQP9
AQP10
AQP11
AQP12A
AQP12B
AQR
AR
ARAF
ARAP1
ARAP2
ARAP3
ARC
ARCN1
AREG
AREL1
ARF1
ARF3
ARF4
ARF5
ARF6
ARFGAP1
ARFGAP2
ARFGAP3
ARFGEF1
ARFGEF2
ARFGEF3
ARFIP1
ARFIP2
ARFRP1
ARG1
ARG2
ARGFX
ARGLU1
ARHGAP1
ARHGAP4
ARHGAP5
ARHGAP6
ARHGAP8
ARHGAP9
ARHGAP10
ARHGAP11A
ARHGAP11B
ARHGAP12
ARHGAP15
ARHGAP17
ARHGAP18
ARHGAP19
ARHGAP20
ARHGAP21
ARHGAP22
ARHGAP23
ARHGAP24
ARHGAP25
ARHGAP26
ARHGAP27
ARHGAP28
ARHGAP29
ARHGAP30
ARHGAP31
ARHGAP32
ARHGAP33
ARHGAP35
ARHGAP36
ARHGAP39
ARHGAP40
ARHGAP42
ARHGAP44
ARHGDIA
ARHGDIB
ARHGDIG
ARHGEF1
ARHGEF2
ARHGEF3
ARHGEF4
ARHGEF5
ARHGEF6
ARHGEF7
ARHGEF9
ARHGEF10
ARHGEF10L
ARHGEF11
ARHGEF12
ARHGEF15
ARHGEF16
ARHGEF17
ARHGEF18
ARHGEF19
ARHGEF25
ARHGEF26
ARHGEF28
ARHGEF33
ARHGEF35
ARHGEF37
ARHGEF38
ARHGEF39
ARHGEF40
ARID1A
ARID1B
ARID2
ARID3A
ARID3B
ARID3C
ARID4A
ARID4B
ARID5A
ARID5B
ARIH1
ARIH2
ARIH2OS
ARL1
ARL2
ARL2BP
ARL3
ARL4A
ARL4C
ARL4D
ARL5A
ARL5B
ARL5C
ARL6
ARL6IP1
ARL6IP4
ARL6IP5
ARL6IP6
ARL8A
ARL8B
ARL9
ARL10
ARL11
ARL13A
ARL13B
ARL14
ARL14EP
ARL14EPL
ARL15
ARL16
ARL17A
ARL17B
ARMC1
ARMC2
ARMC3
ARMC4
ARMC5
ARMC6
ARMC7
ARMC8
ARMC9
ARMC10
ARMC12
ARMCX1
ARMCX2
ARMCX3
ARMCX4
ARMCX5
ARMCX6
ARMS2
ARMT1
ARNT
ARNT2
ARNTL
ARNTL2
ARPC1A
ARPC1B
ARPC2
ARPC3
ARPC4
ARPC5
ARPC5L
ARPIN
ARPP19
ARPP21
ARR3
ARRB1
ARRB2
ARRDC1
ARRDC2
ARRDC3
ARRDC4
ARRDC5
ARSA
ARSB
ARSD
ARSE
ARSF
ARSG
ARSH
ARSI
ARSJ
ARSK
ART1
ART3
ART4
ART5
ARTN
ARV1
ARVCF
ARX
AS3MT
ASAH1
ASAH2
ASAH2B
ASAP1
ASAP2
ASAP3
ASB1
ASB2
ASB3
ASB4
ASB5
ASB6
ASB7
ASB8
ASB9
ASB10
ASB11
ASB12
ASB13
ASB14
ASB15
ASB16
ASB17
ASB18
ASCC1
ASCC2
ASCC3
ASCL1
ASCL2
ASCL3
ASCL4
ASCL5
ASF1A
ASF1B
ASGR1
ASGR2
ASH1L
ASH2L
ASIC1
ASIC2
ASIC3
ASIC4
ASIC5
ASIP
ASL
ASMT
ASMTL
ASNA1
ASNS
ASNSD1
ASPA
ASPDH
ASPG
ASPH
ASPHD1
ASPHD2
ASPM
ASPN
ASPRV1
ASPSCR1
ASRGL1
ASS1
ASTE1
ASTL
ASTN1
ASTN2
ASXL1
ASXL2
ASXL3
ASZ1
ATAD1
ATAD2
ATAD2B
ATAD3A
ATAD3B
ATAD3C
ATAD5
ATAT1
ATCAY
ATE1
ATF1
ATF2
ATF3
ATF4
ATF5
ATF6
ATF6B
ATF7
ATF7IP
ATF7IP2
ATG2A
ATG2B
ATG3
ATG4A
ATG4B
ATG4C
ATG4D
ATG5
ATG7
ATG9A
ATG9B
ATG10
ATG12
ATG13
ATG14
ATG16L1
ATG16L2
ATG101
ATIC
ATL1
ATL2
ATL3
ATM
ATMIN
ATN1
ATOH1
ATOH7
ATOH8
ATOX1
ATP1A1
ATP1A2
ATP1A3
ATP1A4
ATP1B1
ATP1B2
ATP1B3
ATP1B4
ATP2A1
ATP2A2
ATP2A3
ATP2B1
ATP2B2
ATP2B3
ATP2B4
ATP2C1
ATP2C2
ATP4A
ATP4B
ATP6AP1
ATP6AP1L
ATP6AP2
ATP6V1A
ATP6V1B1
ATP6V1B2
ATP6V1C1
ATP6V1C2
ATP6V1D
ATP6V1E1
ATP6V1E2
ATP6V1F
ATP6V1G1
ATP6V1G2
ATP6V1G3
ATP6V1H
ATP6V0A1
ATP6V0A2
ATP6V0A4
ATP6V0B
ATP6V0C
ATP6V0D1
ATP6V0D2
ATP6V0E1
ATP6V0E2
ATP7A
ATP7B
ATP8A1
ATP8A2
ATP8B1
ATP8B2
ATP8B3
ATP8B4
ATP9A
ATP9B
ATP10A
ATP10B
ATP10D
ATP11A
ATP11B
ATP11C
ATP12A
ATP13A1
ATP13A2
ATP13A3
ATP13A4
ATP13A5
ATPAF1
ATPAF2
ATR
ATRAID
ATRIP
ATRN
ATRNL1
ATRX
ATXN1
ATXN1L
ATXN2
ATXN2L
ATXN3
ATXN3L
ATXN7
ATXN7L1
ATXN7L2
ATXN7L3
ATXN7L3B
ATXN8OS
ATXN10
AUH
AUNIP
AUP1
AURKA
AURKAIP1
AURKB
AURKC
AUTS2
AVEN
AVIL
AVL9
AVP
AVPI1
AVPR1A
AVPR1B
AVPR2
AWAT1
AWAT2
AXDND1
AXIN1
AXIN2
AXL
AZGP1
AZI2
AZIN1
AZIN2
AZU1
B2M
B3GALNT1
B3GALNT2
B3GALT1
B3GALT2
B3GALT4
B3GALT5
B3GALT6
B3GAT1
B3GAT2
B3GAT3
B3GLCT
B3GNT2
B3GNT3
B3GNT4
B3GNT5
B3GNT6
B3GNT7
B3GNT8
B3GNT9
B3GNTL1
B4GALNT1
B4GALNT2
B4GALNT3
B4GALNT4
B4GALT1
B4GALT2
B4GALT3
B4GALT4
B4GALT5
B4GALT6
B4GALT7
B4GAT1
B9D1
B9D2
BAALC
BAAT
BABAM1
BACE1
BACE2
BACH1
BACH2
BAD
BAG1
BAG2
BAG3
BAG4
BAG5
BAG6
BAGE2
BAHCC1
BAHD1
BAIAP2
BAIAP2L1
BAIAP2L2
BAIAP3
BAK1
BAMBI
BANF1
BANF2
BANK1
BANP
BAP1
BARD1
BARHL1
BARHL2
BARX1
BARX2
BASP1
BATF
BATF2
BATF3
BAX
BAZ1A
BAZ1B
BAZ2A
BAZ2B
BBC3
BBIP1
BBOF1
BBOX1
BBS1
BBS2
BBS4
BBS5
BBS7
BBS9
BBS10
BBS12
BBX
BCAM
BCAN
BCAP29
BCAP31
BCAR1
BCAR3
BCAS1
BCAS2
BCAS3
BCAS4
BCAT1
BCAT2
BCCIP
BCDIN3D
BCHE
BCKDHA
BCKDHB
BCKDK
BCL2
BCL2A1
BCL2L1
BCL2L2
BCL2L10
BCL2L11
BCL2L12
BCL2L13
BCL2L14
BCL2L15
BCL3
BCL6
BCL6B
BCL7A
BCL7B
BCL7C
BCL9
BCL9L
BCL10
BCL11A
BCL11B
BCLAF1
BCO1
BCO2
BCOR
BCORL1
BCR
BCS1L
BDH1
BDH2
BDKRB1
BDKRB2
BDNF
BDP1
BEAN1
BECN1
BECN2
BEGAIN
BEND2
BEND3
BEND4
BEND5
BEND6
BEND7
BEST1
BEST2
BEST3
BEST4
BET1
BET1L
BEX1
BEX2
BEX4
BEX5
BFAR
BFSP1
BFSP2
BGLAP
BGN
BHLHA9
BHLHA15
BHLHB9
BHLHE22
BHLHE23
BHLHE40
BHLHE41
BHMG1
BHMT
BHMT2
BICC1
BICD1
BICD2
BID
BIK
BIN1
BIN2
BIN3
BIRC2
BIRC3
BIRC5
BIRC6
BIRC7
BIRC8
BIVM
BLCAP
BLID
BLK
BLM
BLMH
BLNK
BLOC1S1
BLOC1S2
BLOC1S3
BLOC1S4
BLOC1S5
BLOC1S6
BLVRA
BLVRB
BLZF1
BMF
BMI1
BMP1
BMP2
BMP2K
BMP3
BMP4
BMP5
BMP6
BMP7
BMP8A
BMP8B
BMP10
BMP15
BMPER
BMPR1A
BMPR1B
BMPR2
BMS1
BMX
BNC1
BNC2
BNIP1
BNIP2
BNIP3
BNIP3L
BNIPL
BOC
BOD1
BOD1L1
BOD1L2
BOK
BOLA1
BOLA2
BOLA2B
BOLA3
BOLL
BOP1
BORA
BORCS5
BORCS6
BORCS7
BORCS8
BPGM
BPHL
BPI
BPIFA1
BPIFA2
BPIFA3
BPIFB1
BPIFB2
BPIFB3
BPIFB4
BPIFB6
BPIFC
BPNT1
BPTF
BPY2
BPY2B
BPY2C
BRAF
BRAP
BRAT1
BRCA1
BRCA2
BRCC3
BRD1
BRD2
BRD3
BRD4
BRD7
BRD8
BRD9
BRDT
BRF1
BRF2
BRI3
BRI3BP
BRICD5
BRINP1
BRINP2
BRINP3
BRIP1
BRIX1
BRK1
BRMS1
BRMS1L
BROX
BRPF1
BRPF3
BRS3
BRSK1
BRSK2
BRWD1
BRWD3
BSCL2
BSDC1
BSG
BSN
BSND
BSPH1
BSPRY
BST1
BST2
BSX
BTAF1
BTBD1
BTBD2
BTBD3
BTBD6
BTBD7
BTBD8
BTBD9
BTBD10
BTBD11
BTBD16
BTBD17
BTBD18
BTBD19
BTC
BTD
BTF3
BTF3L4
BTG1
BTG2
BTG3
BTG4
BTK
BTLA
BTN1A1
BTN2A1
BTN2A2
BTN3A1
BTN3A2
BTN3A3
BTNL2
BTNL3
BTNL8
BTNL9
BTRC
BUB1
BUB1B
BUB3
BUD13
BUD31
BVES
BYSL
BZW1
BZW2
C1D
C1GALT1
C1GALT1C1
C1GALT1C1L
C1orf21
C1orf35
C1orf43
C1orf50
C1orf52
C1orf53
C1orf54
C1orf56
C1orf61
C1orf68
C1orf74
C1orf87
C1orf94
C1orf100
C1orf105
C1orf109
C1orf112
C1orf115
C1orf116
C1orf122
C1orf123
C1orf127
C1orf131
C1orf141
C1orf146
C1orf158
C1orf159
C1orf162
C1orf167
C1orf174
C1orf185
C1orf189
C1orf194
C1orf198
C1orf210
C1orf216
C1orf226
C1QA
C1QB
C1QBP
C1QC
C1QL1
C1QL2
C1QL3
C1QL4
C1QTNF1
C1QTNF2
C1QTNF3
C1QTNF4
C1QTNF5
C1QTNF6
C1QTNF7
C1QTNF8
C1QTNF9
C1QTNF9B
C1R
C1RL
C1S
C2
C2CD2
C2CD2L
C2CD3
C2CD4A
C2CD4B
C2CD4C
C2CD4D
C2CD5
C2orf15
C2orf16
C2orf40
C2orf42
C2orf49
C2orf50
C2orf66
C2orf68
C2orf69
C2orf70
C2orf72
C2orf73
C2orf74
C2orf76
C2orf78
C2orf80
C2orf81
C2orf83
C2orf88
C2orf91
C3
C3AR1
C3orf14
C3orf18
C3orf20
C3orf22
C3orf30
C3orf33
C3orf35
C3orf36
C3orf38
C3orf49
C3orf52
C3orf56
C3orf58
C3orf62
C3orf67
C3orf70
C3orf80
C3orf84
C4A
C4B
C4BPA
C4BPB
C4orf3
C4orf17
C4orf19
C4orf33
C4orf36
C4orf45
C4orf46
C4orf47
C4orf48
C4orf50
C4orf51
C5
C5AR1
C5AR2
C5orf15
C5orf22
C5orf24
C5orf30
C5orf34
C5orf38
C5orf46
C5orf47
C5orf49
C5orf51
C5orf52
C5orf56
C5orf58
C5orf60
C5orf63
C5orf67
C6
C6orf15
C6orf47
C6orf48
C6orf52
C6orf58
C6orf62
C6orf89
C6orf106
C6orf118
C6orf120
C6orf132
C6orf136
C6orf141
C6orf163
C6orf201
C6orf203
C6orf222
C6orf223
C6orf226
C7
C7orf25
C7orf26
C7orf31
C7orf33
C7orf43
C7orf50
C7orf57
C7orf61
C7orf77
C8A
C8B
C8G
C8orf33
C8orf34
C8orf37
C8orf44
C8orf48
C8orf58
C8orf59
C8orf74
C8orf76
C8orf82
C8orf86
C8orf88
C8orf89
C9
C9orf3
C9orf16
C9orf24
C9orf40
C9orf43
C9orf47
C9orf50
C9orf57
C9orf64
C9orf66
C9orf72
C9orf78
C9orf84
C9orf85
C9orf92
C9orf116
C9orf129
C9orf131
C9orf135
C9orf152
C9orf153
C10orf53
C10orf55
C10orf62
C10orf67
C10orf71
C10orf82
C10orf88
C10orf90
C10orf95
C10orf99
C10orf105
C10orf113
C10orf120
C10orf126
C10orf142
C11orf1
C11orf16
C11orf21
C11orf24
C11orf40
C11orf42
C11orf45
C11orf49
C11orf52
C11orf53
C11orf54
C11orf58
C11orf65
C11orf68
C11orf71
C11orf74
C11orf80
C11orf86
C11orf87
C11orf88
C11orf91
C11orf94
C11orf95
C11orf96
C11orf97
C11orf98
C12orf4
C12orf10
C12orf29
C12orf40
C12orf42
C12orf43
C12orf45
C12orf49
C12orf50
C12orf54
C12orf56
C12orf57
C12orf60
C12orf65
C12orf66
C12orf71
C12orf73
C12orf74
C12orf75
C12orf76
C14orf28
C14orf39
C14orf93
C14orf119
C14orf132
C14orf177
C14orf178
C14orf180
C15orf39
C15orf40
C15orf41
C15orf48
C15orf61
C15orf62
C15orf65
C16orf45
C16orf46
C16orf54
C16orf58
C16orf70
C16orf71
C16orf72
C16orf74
C16orf78
C16orf82
C16orf86
C16orf87
C16orf89
C16orf90
C16orf91
C16orf92
C16orf95
C16orf96
C17orf47
C17orf49
C17orf50
C17orf51
C17orf53
C17orf58
C17orf64
C17orf67
C17orf75
C17orf78
C17orf80
C17orf97
C17orf98
C17orf99
C17orf100
C17orf107
C18orf21
C18orf25
C18orf32
C18orf54
C18orf63
C19orf12
C19orf18
[truncated: 16,571 more rows]
