# Supplementary material for: Identification of Metabolism-Related Gene-Based Subgroup in Prostate Cancer
Source: Front Oncol. 2022 Jun 16;12:909066. doi: 10.3389/fonc.2022.909066 (PMC9243363; doi:10.3389/fonc.2022.909066)
Supplement: Supplementary file 3 [file Table_2.xlsx]

## Sheet: Sheet 1
Metabolic Genes	p.value	Hazard.ratio	lower.95	upper.95
ABCC5	0.0367762	2.15359	1.04825	4.42447
QDPR	0.0319154	0.50772	0.273338	0.943077
EPHX1	0.00927768	0.376734	0.180567	0.786015
UGT2B15	0.0285193	1.29035	1.02715	1.62101
UGT2B4	0.0115367	1.33758	1.06735	1.67624
ACSM3	0.0104209	2.17714	1.20047	3.94839
ELOVL2	0.0105876	0.619767	0.429447	0.894434
ELOVL3	0.000670759	2.30926	1.42568	3.74044
ELOVL6	0.0273601	1.88559	1.07339	3.31235
GAD1	0.00718005	2.05637	1.21572	3.4783
GSTM4	0.048019	0.567755	0.32394	0.995078
B3GALT6	0.0344348	0.509972	0.273227	0.951852
HS3ST6	0.0318029	0.62514	0.407115	0.959924
ALOX12	0.0136421	3.0827	1.26014	7.54128
BEST2	0.00850257	1.61944	1.1309	2.31902
CACNA2D1	0.0361829	0.684456	0.480059	0.975881
CATSPER1	0.0145515	0.490936	0.277445	0.868706
GRIK1	0.00086633	0.414371	0.24674	0.695888
KCNA5	0.0219563	0.619435	0.411203	0.933115
KCNAB3	0.017284	2.07469	1.13764	3.78356
KCNC3	0.00838774	2.35989	1.24634	4.46832
KCNJ14	0.0181236	2.64774	1.1807	5.93764
KCNK3	0.0449486	0.710575	0.508818	0.992332
KCNMB3	0.0115359	3.47719	1.32217	9.14472
SCN2A	0.0185632	1.63871	1.08622	2.4722
SLC12A5	0.0224816	1.61207	1.06974	2.42936
ORAI3	0.0316926	0.392969	0.167599	0.921391
PLA2G2F	0.00129468	0.551716	0.384028	0.792626
PLA2G5	0.0226102	0.503598	0.279242	0.908212
PLCXD1	0.0382537	3.31862	1.06708	10.3208
ADH6	0.041468	1.45213	1.01453	2.07848
ADHFE1	0.0485724	0.636314	0.406044	0.997171
AKR1C1	0.0193464	1.52955	1.07126	2.1839
AKR1C2	0.0497441	1.54591	1.00049	2.38866
AKR1C3	0.0080184	1.5384	1.11887	2.11524
ALDH7A1	0.0122383	0.530193	0.322732	0.871015
AOC2	0.0308184	1.77419	1.05438	2.98539
CA4	0.019733	0.646774	0.448389	0.932932
MAOB	0.0186953	0.685918	0.500967	0.939151
COMT	0.0185876	0.49832	0.27901	0.890016
NUDT13	0.0431205	2.80597	1.03244	7.6261
DDT	0.0250169	0.554859	0.331482	0.928762
BLVRA	0.0182803	0.373435	0.164788	0.84626
AK5	0.00250088	0.562247	0.387083	0.816675
UMPS	0.0410032	3.82913	1.05642	13.8792
DHRS4L2	0.0255924	0.469057	0.241305	0.911769
TXNRD2	0.000723635	0.468925	0.302282	0.727436
PDE4B	0.0476897	0.635	0.405093	0.995387
ATP10B	0.0291918	1.5693	1.04671	2.35281
SLC17A4	0.0174476	1.25469	1.04062	1.51279
SLC23A3	0.0202001	1.90151	1.10555	3.27055
SLC26A6	0.0163378	2.75242	1.20452	6.28953
SLC35E4	0.0263813	0.424192	0.19899	0.90426
SLC6A4	0.0419373	0.547569	0.306489	0.978277
SLC7A13	0.0413188	0.678813	0.467871	0.984859
XYLB	0.0490349	2.12847	1.0032	4.51595
