# Supplementary material for: Identification of Metabolism-Related Gene-Based Subgroup in Prostate Cancer
Source: Front Oncol. 2022 Jun 16;12:909066. doi: 10.3389/fonc.2022.909066 (PMC9243363; doi:10.3389/fonc.2022.909066)
Supplement: Supplementary file 4 [file Table_3.xlsx]

## Sheet: amp_1
cytoband	8q24.21
q value	0.01634
residual q value	0.01634
wide peak boundaries	chr8:127908178-128841219
genes in wide peak	hsa-mir-1204
	MYC
	POU5F1B
	PVT1
	LOC727677
	MIR1204
	PCAT1

## Sheet: del_1
cytoband	13q14.13	6q14.3	10q23.31	17p13.1	5q11.2	10q23.31	21q22.3	19q13.2	8p21.2	2q21.2	5q21.1	3p13	13q31.1	16q22.2	8p23.3	16q24.1	17q21.31	1q42.2	18q22.3
q value	8.6901e-09	8.2811e-07	7.9133e-10	2.75e-05	4.1095e-05	7.9133e-10	8.458e-05	0.00017033	0.0030812	0.0038249	0.016345	0.019263	0.0019734	0.046037	0.066966	0.071358	0.11984	0.17558	0.21595
residual q value	2.7192e-08	8.2811e-07	1.1806e-05	2.75e-05	4.1095e-05	7.1051e-05	8.458e-05	0.00017737	0.0032169	0.0038249	0.016345	0.019263	0.019263	0.046037	0.066966	0.071358	0.12059	0.17558	0.22697
wide peak boundaries	chr13:44573386-49578485	chr6:86379057-88533377	chr10:89615138-90429035	chr17:7132304-7603943	chr5:53824525-74873231	chr10:89431061-89626453	chr21:42794759-43122977	chr19:42714132-42907529	chr8:25870278-27454730	chr2:132407159-135892861	chr5:96080456-104571888	chr3:71786051-73195687	chr13:76516804-84819633	chr16:71923721-74472459	chr8:1-3087808	chr16:83989851-90354753	chr17:41643304-42843643	chr1:208309518-249250621	chr18:67617566-78077248
genes in wide peak	RCBTB2	CGA	PTEN	ATP1B2	hsa-mir-582	ATAD1	MX1	MEGF8	hsa-mir-548h-4	hsa-mir-663b	hsa-mir-548p	GPR27	BTF3P11	ZFHX3	hsa-mir-596	hsa-mir-1910	DUSP3	hsa-mir-3124	CYB5A
	CPB2	HTR1E	RNLS	CD68	hsa-mir-449c	CFL1P1	TMPRSS2	ERF	ADRA1A	CCNT2	CHD1	RYBP	CLN5	DHODH	CLN8	AFG3L1P	FZD2	hsa-mir-3123	GALR1
	ESD	SLC35A1	LIPJ	CHRNB1	TRIM23	KLLN	LINC00111	GSK3A	BNIP3L	GPR39	LNPEP	EBLN2	EDNRB	HP	MYOM2	APRT	GRN	hsa-mir-1537	MBP
	GTF2F2	ZNF292	KLLN	CLDN7	BTF3			PAFAH1B3	CHRNA2	MGAT5	PAM	SHQ1	POU4F1	HPR	DLGAP2	C16orf3	ITGA2B	hsa-mir-1182	NFATC1
	HTR2A	ORC3		EIF4A1	CCNB1			CIC	DPYSL2	C2orf27A	ST8SIA4	PROK2	SCEL	PSMD7	ARHGEF10	CA5A	MEOX1	hsa-mir-320b-2	ZNF236
	LCP1	SNORD50A		EIF5A	CDK7			CNFN	EPHX2	YSK4	RAB9BP1	PPP4R2	SPRY2	DHX38	KBTBD11	CBFA2T3	MPP2	hsa-mir-664	CTDP1
	RB1	AKIRIN2		FGF11	ERCC8			ZNF526	PTK2B	TMEM163	PPIP5K2	LOC201617	MYCBP2	IST1	FBXO25	CDH15	MPP3	hsa-mir-194-1	SOCS6
	TPT1	AKIRIN2-AS1		GPS2	FOXD1			PRR19	PPP2R2A	LYPD1	ERAP1	GXYLT2	FBXL3	TXNL4B	C8orf42	COX4I1	PPY	hsa-mir-3122	ZNF516
	SUCLA2	RARS2		POLR2A	GTF2H2			TMEM145	PNMA2	ACMSD	GIN1		NDFIP2	PMFBP1	ERICH1	CYBA	PYY	hsa-mir-4260	TSHZ1
	TSC22D1	C6orf162		SHBG	GZMA				TRIM35	NCKAP5	RIOK2		RBM26	HTA	ZNF596	DPEP1	SLC4A1	hsa-mir-205	TXNL4A
	ITM2B	C6orf164		SLC2A4	GZMK				STMN4	C2orf27B	ERAP2		RNF219	LOC283922	LOC286083	FANCA	UBTF	ACTA1	ADNP2
	LPAR6	C6orf165		SOX15	HEXB					ANKRD30BL	NUDT12		SLITRK1	PKD1L3	OR4F21	FOXF1	HDAC5	ACTN2	RTTN
	ZC3H13	C6orf163		TP53	HMGCR					LOC100129961	C5orf30		KCTD12	CLEC18B	RPL23AP53	FOXL1	RUNDC3A	PARP1	KCNG2
	LRCH1	GJB7		TNK1	HTR1A					MIR663B	SLCO6A1		SLAIN1	LOC100506172	MIR596	FOXC2	GPATCH8	ADSS	SALL3
	NUFIP1	SNHG5		TNFSF13	IL6ST					MIR3679	LIX1		MIR3665			GALNS	FAM215A	AGT	TIMM21
	MED4	SNORD50B		TNFSF12	KIF2A						RGMB		RBM26-AS1			GAS8	SOST	ARF1	ZNF407
	NUDT15			FXR2	TNPO1						FAM174A					IRF8	SLC25A39	ATF3	CNDP2
	KIAA1704			MPDU1	CD180						SLCO4C1					MC1R	ATXN7L3	CAPN2	RBFA
	CYSLTR2			ACAP1	MAP1B						FLJ35946					MVD	C17orf53	CENPF	PQLC1
	KIAA0226L			GABARAP	MAP3K1						LOC100133050					CHMP1A	TMUB2	CHML	NETO1
	COG3			CTDNEP1	NAIP						LOC100289230					RPL13	DBF4B	LYST	PARD6G
	LINC00284			C17orf81	PDE4D											SPG7	TMEM101	CHRM3	CNDP1
	LINC00330			SENP3	PIK3R1											SLC7A5	G6PC3	EPHX1	FAM69C
	FAM194B			SNORA67	PMCHL2											CDK10	ASB16	EPRS	CBLN2
	SPERT			YBX2	RAD17											MBTPS1	LSM12	ESRRG	FBXO15
	SLC25A30			PLSCR3	SMN1											TAF1C	CCDC43	FH	ZADH2
	SIAH3			NLGN2	SMN2											USP10	CD300LG	GALNT2	C18orf62
	KCTD4			ZBTB4	TAF9											C16orf7	NAGS	GNG4	LOC284276
	SERP2			PHF23	SERF1A											KIAA0513	C17orf105	GUK1	LOC339298
	TSC22D1-AS1			NEURL4	ENC1											PIEZO1	FAM171A2	H3F3A	ATP9B
	SNORA31			SAT2	PPAP2A											ATP2C2	C17orf104	HLX	LOC400655
	TPT1-AS1			KCTD11	CARTPT											COX4NB	C17orf65	HNRNPU	LOC400657
	LOC100509894			C17orf74	COL4A3BP											TUBB3		HSD11B1	HSBP1L1
				C17orf61	CWC27											PRDM7		IRF6	C18orf63
				TMEM102	CCNO											TCF25		ITPKB	LOC100130522
				TMEM95	NSA2											ZCCHC14		KCNH1	LOC100131655
				SPEM1	PLK2											KIAA0182		KCNK1	LOC100505776
				TNFSF12-TNFSF13	SMA4											COTL1		KCNK2	LOC100505817
				SLC35G6	SMA5											CPNE7		LAMB3
				SNORA48	ESM1											IL17C		LBR
				SNORD10	ADAMTS6											ANKRD11		LGALS8
				C17orf61-PLSCR3	MRPS27											GINS2		MARK1
				SENP3-EIF4A1	PPWD1											TRAPPC2L		MTR
					SKIV2L2											NECAB2		NEK2
					PART1											KLHDC4		NID1
					FAM169A											DEF8		NVL
					DIMT1											BANP		PPP2R5A
					IPO11											ZDHHC7		PROX1
					GCNT4											JPH3		PSEN2
					DHX29											KIAA1609		PTPN14
					DDX4											WFDC1		RAB4A
					SGTB											MTHFSD		RGS7
					DEPDC1B											DBNDD1		RYR2
					BDP1											KLHL36		SRP9
					ERBB2IP											FBXO31		AURKAPS1
					NLN											CDT1		TARBP1
					ZSWIM6											MAP1LC3B		TBCE
					ANKRA2											HSDL1		TGFB2
					MCCC2											CRISPLD2		LEFTY2
					CENPK											SPIRE2		TLR5
					RGNEF											ZNF469		GPR137B
					SLC30A5											CENPBD1		TP53BP2
					CENPH											ZNF276		TRAF5
					GPBP1											KCNG4		TSNAX
					ANKRD55											RNF166		USH2A
					PTCD2											DNAAF1		WNT9A
					ELOVL7											SPATA2L		ZNF124
					C5orf44											C16orf55		SLC30A1
					UTP15											ZC3H18		HIST3H3
					GFM2											SLC38A8		GNPAT
					NDUFAF2											SLC22A31		CDC42BPA
					MRPS36											FLJ30679		DEGS1
					FCHO2											LOC146513		KMO
					RAB3C											ZFPM1		TAF1A
					C5orf35											ADAD2		EXO1
					IL31RA											MGC23284		GGPS1
					TMEM171											LINC00311		TMEM63A
					TMEM174											ZNF778		TOMM20
					SREK1											ACSF3		URB2
					SLC38A9											LINC00304		CEP170
					MARVELD2											SNAI3		LPGAT1
					MIER3											FAM92B		AKT3
					CDC20B											CTU2		BPNT1
					ZNF366											PABPN1L		ZNF238
					CCDC125											LOC400548		LEFTY1
					GAPT											LOC400550		SPHAR
					ANKRD31											LOC400558		CAPN9
					C5orf64											C16orf74		SDCCAG8
					RNF180											SNORD68		DUSP10
					SREK1IP1											LOC727710		COG2
					IDAS											LOC732275		RBM34
					ACTBL2											LOC100128881		FBXO28
					MAST4											LOC100130015		ABCB10
					RNF138P1											LOC100287036		OPN3
					RGS7BP											MIR1910		RAB3GAP2
					GPX8											C16orf95		TRIM58
					MIR449A											MIR4722		INTS7
					C5orf43													AHCTF1
					LOC647859													NSL1
					GUSBP3													OR1C1
					GTF2H2B													OR2M4
					MIR449B													OR2L2
					GTF2H2C													OR2L1P
					SERF1B													OR2T1
					GTF2H2D													RPS6KC1
					GUSBP9													RNU5F-1
					LRRC70													DIEXF
					FAM159B													TAF5L
					LOC100170939													DISC2
					LOC100272216													DISC1
					LOC100303749													FLVCR1
					MIR449C													CNIH4
					OCLN													PYCR2
					MIR4804													NENF
					MIR4803													G0S2
																		RRP15
																		PPPDE1
																		SCCPDH
																		TRIM17
																		KCTD3
																		DTL
																		ARID4B
																		EGLN1
																		KIAA1383
																		2021-03-02
																		SUSD4
																		KIF26B
																		GPATCH2
																		HEATR1
																		TMEM206
																		BATF3
																		SLC30A10
																		ZNF692
																		IARS2
																		HHAT
																		ENAH
																		NUP133
																		RCOR3
																		SERTAD4
																		ERO1LB
																		FMN2
																		SMYD2
																		ADCK3
																		ZNF695
																		GJC2
																		CAMK1G
																		SIPA1L2
																		ZP4
																		RHOU
																		TFB2M
																		GREM2
																		ACBD3
																		SMYD3
																		2021-03-01
																		ARV1
																		AIDA
																		JMJD4
																		C1orf35
																		TTC13
																		PGBD5
																		C1orf115
																		HHIPL2
																		VASH2
																		ZNF669
																		ZNF672
																		PCNXL2
																		WDR26
																		TRAF3IP3
																		SH3BP5L
																		OR2G3
																		OR2G2
																		OR2C3
																		TRIM11
																		MIXL1
																		C1orf124
																		OBSCN
																		NTPCR
																		EFCAB2
																		KIAA1804
																		LINC00467
																		ZNF496
																		C1orf198
																		DISP1
																		WNT3A
																		ANGEL2
																		HIST3H2A
																		ZNF670
																		NLRP3
																		FAM36A
																		SNAP47
																		C1orf96
																		LYPLAL1
																		OR2M5
																		OR2M3
																		OR2T12
																		OR14C36
																		OR2T34
																		OR2T10
																		OR2T4
																		OR2T11
																		DNAH14
																		OR2B11
																		WDR64
																		C1orf131
																		SPATA17
																		EDARADD
																		MRPL55
																		HIST3H2BB
																		TATDN3
																		C1orf74
																		BROX
																		SLC35F3
																		B3GALNT2
																		C1orf150
																		LOC148824
																		CNIH3
																		LOC149134
																		EXOC8
																		RNF187
																		C1orf227
																		FAM71A
																		C1orf55
																		CNST
																		C1orf65
																		PLD5
																		C1orf100
																		IBA57
																		OR2T6
																		LOC255654
																		SYT14
																		C1orf101
																		PGBD2
																		OR2L13
																		OR14A16
																		HNRNPU-AS1
																		LIN9
																		VN1R5
																		ZNF678
																		PRSS38
																		LOC339529
																		LOC339535
																		RD3
																		OR6F1
																		OR2W3
																		OR2T8
																		OR2T3
																		OR2T29
																		IRF2BP2
																		MIA3
																		C1orf95
																		FAM89A
																		CAPN8
																		C1orf31
																		C1orf229
																		OR2M1P
																		OR11L1
																		OR2L8
																		OR2AK2
																		OR2L3
																		OR2M2
																		OR2T33
																		OR2M7
																		OR2G6
																		C1orf140
																		FAM177B
																		ZNF847P
																		OR2T2
																		OR2T5
																		OR14I1
																		OR2T27
																		OR2T35
																		MIR194-1
																		MIR205
																		MIR215
																		TRIM67
																		MAP1LC3C
																		H3F3AP4
																		OR2W5
																		OR13G1
																		DUSP5P
																		C1orf133
																		MIR205HG
																		FLVCR1-AS1
																		LOC643723
																		SNRPD2P2
																		RPS7P5
																		LOC646627
																		SNORA14B
																		SNORA36B
																		SNORA16B
																		LOC728463
																		LOC731275
																		LOC100130093
																		LOC100130331
																		LOC100287814
																		LGALS8-AS1
																		MIR1182
																		MIR1537
																		MIR664
																		LINC00184
																		TSNAX-DISC1
																		MIR320B2
																		MIR3123
																		MIR3124
																		MIR4260
																		MIR3122
																		MIR3620
																		MIR3916
																		PROX1-AS1
																		LOC100506795
																		LOC100506810
																		ZNF670-ZNF695
																		MIR4753
																		MIR4666A
																		MIR4677
																		MIR4671
																		MIR4427
																		MIR4742
																		LINC00538

## Sheet: amp_2
cytoband	13q33.3	14q21.1	3q26.2	8p11.23	8q22.1	3q22.3	4q13.3	3q21.3	12q23.1	16q12.1	11q13.3	1q21.3	6q23.3	12p13.1
q value	1.4688e-07	0.034037	0.021487	0.04209	0.043258	0.043258	0.08949	0.054985	0.091967	0.091967	0.095274	0.11405	0.16169	0.20351
residual q value	1.4688e-07	0.034037	0.035716	0.04209	0.043258	0.046865	0.08949	0.091042	0.091967	0.091967	0.095274	0.11405	0.16169	0.20351
wide peak boundaries	chr13:107270930-107385234	chr14:37943061-38073152	chr3:169384298-170111863	chr8:36667811-37754739	chr8:95557288-98990217	chr3:133854625-140112406	chr4:72960890-74219241	chr3:127868722-129747155	chr12:91858529-99965528	chr16:31850300-47595239	chr11:64592727-70733373	chr1:150018728-152435483	chr6:135334601-135349569	chr12:13951768-17632937
genes in wide peak	[ARGLU1]	FOXA1	PRKCI	ERLIN2	hsa-mir-3150	FOXL2	ADAMTS3	hsa-mir-1280	hsa-mir-4303	hsa-mir-1826	hsa-mir-548k	hsa-mir-554	HBS1L	ARHGDIB
		MIPOL1	SKIL	PROSC	MATN2	EPHB1	NPFFR2	GATA2	hsa-mir-135a-2	PHKB	hsa-mir-3164	hsa-mir-4257		ART4
			TERC	GPR124	SDC2	NCK1	ANKRD17	GP9	hsa-mir-1251	DNAJA2	hsa-mir-3163	ARNT		EPS8
			SEC62	BRF2	UQCRB	PCCB	COX18	RHO	hsa-mir-331	ZNF267	hsa-mir-612	CTSK		GRIN2B
			GPR160	ZNF703	CCNE2	PIK3CB		RPN1	hsa-mir-492	ORC6	hsa-mir-194-2	CTSS		GUCY2C
			MYNN	RAB11FIP1	PTDSS1	PPP2R3A		TRH	APAF1	TP53TG3	ACTN3	ECM1		MGP
			LRRC31	KCNU1	PGCP	RBP1		CNBP	BTG1	VPS35	ADRBK1	ENSA		MGST1
			PHC3	LOC728024	KIAA1429	RBP2		RAB7A	ELK3	SHCBP1	ALDH3B1	FLG		PDE6H
			ARPM1		MTERFD1	RYK		MBD4	HAL	ITFG1	ALDH3B2	MCL1		PTPRO
			LRRC34		ESRP1	SOX14		H1FX	LTA4H	NETO2	ARL2	PI4KB		STRAP
			LRRIQ4		LAPTM4B	COPB2		COPG	CDK17	GPT2	BBS1	PSMB4		DERA
			SAMD7		INTS8	STAG1		TMCC1	SLC25A3	MYLK3	CCND1	PSMD4		WBP11
			LOC100128164		PLEKHF2	MRAS		PLXND1	SNRPF	ANKRD26P1	C11orf2	RFX5		ATF7IP
					TSPYL5	ANAPC13		C3orf27	TMPO	LOC146481	MRPL49	RORC		H2AFJ
					MTDH	ARMC8		ACAD9	NR2C1	LOC283914	ZNHIT2	S100A10		LMO3
					TP53INP1	A4GNT		IFT122	UBE2N	SLC6A10P	CAPN1	S100A11		PLBD1
					C8orf38	DBR1		C3orf37	EEA1	C16orf87	CFL1	VPS72		RERG
					C8orf37	CLDN18		ISY1	CRADD	LOC390705	CHKA	TCHH		HIST4H4
					DPY19L4	AMOTL2		KIAA1257	SOCS2	FLJ26245	CPT1A	TUFT1		ERP27
					GDF6	IL20RB		EEFSEC	PLXNC1	HERC2P4	CST6	PIP5K1A		C12orf60
					C8orf69	MSL2		CCDC48	METAP2	UBE2MP1	CTSW	ANXA9		C12orf69
					LOC100288748	FAIM		LOC90246	NUDT4	LINC00273	CTTN	SELENBP1		SKP1P2
					MIR3150A	MRPS22		C3orf25	MRPL42	TP53TG3C	FAU	PRPF3		SLC15A5
					LOC100500773	BPESC1		RPL32P3	CCDC41	LOC729264	FGF3	SETDB1
					MIR3150B	CLSTN2		H1FOO	VEZT	TP53TG3B	FGF4	SEMA6C
					LOC100616530	CEP63		DNAJB8	FGD6	LOC100130700	GSTP1	MLLT11
						CEP70		DNAJB8-AS1	NDUFA12		SLC29A2	TDRKH
						TMEM22		RAB43	ANKS1B		IGHMBP2	CELF3
						ESYT3		H1FX-AS1	TMCC3		LRP5	VPS45
						PISRT1		LOC653712	NTN4		LTBP3	POGZ
						DZIP1L		SNORA7B	USP44		MAP3K11	RPRD2
						KY		MIR1280	CCDC38		NDUFV1	CA14
						NME9		LOC100507032	NEDD1		NDUFS8	TMOD4
						NMNAT3		ISY1-RAB43	SLC9A7P1		OVOL1	CERS2
						PRR23B			IKBIP		PC	CRNN
						PRR23C			AMDHD1		PPP1CA	APH1A
						C3orf72			LOC144481		PPP2R5B	PLEKHO1
						PRR23A			LOC144486		PTPRCAP	OAZ3
						MIR4788			KRT19P2		RAD9A	MRPS21
									RMST		RBM4	ADAMTSL4
									LOC256021		RELA	C1orf56
									C12orf74		DPF2	GOLPH3L
									MIR135A2		RPS6KB2	FAM63A
									PLEKHG7		SIPA1	CDC42SE1
									NUDT4P1		SPTBN2	CGN
									MIR331		TM7SF2	ZNF687
									CLLU1OS		ZFPL1	PRUNE
									CLLU1		FOSL1	MRPL9
									MIR492		PPFIA1	SCNM1
									LOC643339		CTSF	TNFAIP8L2
									LOC643770		FADD	C1orf54
									SNORA53		BANF1	TARS2
									LOC100128191		AIP	SNX27
									MIR1251		SART1	ANP32E
									MIR4303		FIBP	HORMAD1
									MIR3685		PITPNM1	THEM4
											RIN1	GABPB2
											MTL5	TCHHL1
											FGF19	RPTN
											CCS	C1orf51
											RCE1	BNIPL
											NAALADL1	RIIAD1
											DPP3	THEM5
											KCNK7	LINGO4
											CDK2AP2	LYSMD1
											TCIRG1	HRNR
											RBM14	FLG2
											CDC42EP2	MIR554
											KAT5	LOC100132111
											SSSCA1	C2CD4D
											DRAP1	MIR4257
											YIF1A	TNFAIP8L2-SCNM1
											EHD1
											SF3B2
											CCDC85B
											B3GNT1
											SHANK2
											KDM2A
											ATG2A
											CLCF1
											FAM89B
											POLA2
											BRMS1
											MYEOV
											SAC3D1
											SNX15
											RHOD
											EFEMP2
											GAL
											SUV420H1
											CABP2
											C11orf24
											SSH3
											ANO1
											CCDC87
											PPP6R3
											CDC42BPG
											PACS1
											CABP4
											CD248
											CORO1B
											SCYL1
											CARNS1
											POLD4
											KLC2
											MRPL11
											LRFN4
											C11orf80
											TMEM134
											MUS81
											UNC93B1
											RAB1B
											C11orf68
											RBM4B
											FRMD8
											RNASEH2C
											EIF1AD
											SYVN1
											GAL3ST3
											DKFZp761E198
											SYT12
											ACY3
											CDCA5
											BATF2
											MRGPRD
											MRGPRF
											CATSPER1
											GPHA2
											MRPL21
											TPCN2
											ORAOV1
											TIGD3
											PELI3
											LOC254100
											EHBP1L1
											SNX32
											TSGA10IP
											CNIH2
											ZDHHC24
											C11orf86
											NUDT8
											TMEM151A
											NPAS4
											C11orf85
											SLC25A45
											NEAT1
											ANKRD13D
											TBX10
											TBC1D10C
											MALAT1
											SPDYC
											GPR152
											DOC2GP
											PCNXL3
											MIR192
											MIR194-2
											SLC22A20
											FAM86C2P
											MIR612
											LOC100130348
											LOC100130987
											MIR548K
											MIR3664
											RBM14-RBM4
											ARL2-SNX15
											MIR4489
											MIR4690
											MIR4691

## Sheet: del_2
cytoband	10q23.31	21q22.3	13q14.13	6q14.3	5q21.1	16q24.1	8p21.3	3p13	17q21.31	2q22.1	17p13.1	12p13.1	5q11.2	13q22.1	6q21	7p14.1	11q23.2	11p11.2	18q23	5q13.2	21q22.2	12q24.31	1q42.13	8p11.21	22q13.31
q value	2.1068e-27	2.1068e-27	2.8894e-24	6.8595e-19	6.8142e-14	4.0712e-11	1.2759e-10	5.469e-10	3.8681e-09	1.8056e-08	3.9567e-08	6.2284e-06	1.4266e-07	2.5156e-11	5.8934e-11	0.0026954	0.0059342	0.014251	0.02951	2.1392e-05	8.5992e-15	0.13567	0.19598	0.15619	0.23176
residual q value	2.1068e-27	1.1692e-21	1.3545e-20	3.5008e-15	3.0307e-13	4.0685e-11	1.6706e-10	5.469e-10	3.8681e-09	1.8056e-08	3.7791e-08	6.2284e-06	7.8884e-05	0.00014641	0.00066825	0.0028125	0.0059342	0.014251	0.02951	0.05593	0.082458	0.13567	0.19598	0.19598	0.23399
wide peak boundaries	chr10:89617158-90349909	chr21:42827479-43289311	chr13:41500352-48810274	chr6:84887232-96551022	chr5:96497324-99722097	chr16:83794025-90354753	chr8:22474667-23536805	chr3:71829915-72845607	chr17:42003278-42651945	chr2:132463941-147383717	chr17:7505228-7718565	chr12:11712846-14542065	chr5:53761457-57754297	chr13:54835768-84484135	chr6:98361555-119890227	chr7:41818912-43392260	chr11:113645878-115143808	chr11:34639285-56013797	chr18:53677465-78077248	chr5:65023564-76583870	chr21:39662791-42837262	chr12:123572509-133851895	chr1:211455624-241815275	chr8:39678524-42701313	chr22:44822523-46696386
genes in wide peak	PTEN	TMPRSS2	hsa-mir-3168	CGA	CHD1	hsa-mir-1910	EGR3	RYBP	FZD2	hsa-mir-128-1	ATP1B2	hsa-mir-614	hsa-mir-449c	hsa-mir-3169	hsa-mir-548b	GLI3	HTR3A	hsa-mir-3161	hsa-mir-122	BTF3	hsa-mir-3197	SCARB1	hsa-mir-3123	hsa-mir-486	hsa-let-7b
	RNLS	LINC00112	CPB2	CNR1	RIOK2	AFG3L1P	LOXL2	LOC201617	GRN	hsa-mir-663b	EFNB3	hsa-mir-613	GZMA	hsa-mir-1297	hsa-mir-587	PSMA2	NNMT	hsa-mir-3160-2	BCL2	CCNB1	DSCAM	EIF2B1	hsa-mir-1537	ANK1	hsa-mir-1249
	KLLN	LINC00111	ELF1	EPHA7	RGMB	APRT	TNFRSF10D		ITGA2B	CCNT2	SHBG	CDKN1B	GZMK	KLF5	hsa-mir-2113	MRPL32	ZBTB16	hsa-mir-129-2	CDH7	CDK7	ERG	STX2	hsa-mir-1182	CHRNB3	FBLN1
		RIPK4	ESD	GABRR1	FLJ35946	C16orf3	TNFRSF10C		PPY	DARS	TP53	CREBL2	IL6ST	BTF3P11	AIM1	C7orf25	HTR3B	ACP2	CYB5A	CRHBP	ETS2	GOLGA3	hsa-mir-320b-2	IKBKB	PPARA
		LINC00479	GTF2F2	GABRR2	LOC100289230	CA5A	TNFRSF10B		PYY	GPR39	WRAP53	EMP1	MAP3K1	CLN5	AMD1	MIR3943	RBM7	ARHGAP1	FECH	F2R	HMGN1	GTF2H3	hsa-mir-664	IDO1	UPK3A
			HTR2A	HTR1E		CBFA2T3	TNFRSF10A		SLC4A1	HNMT	SAT2	ETV6	PPAP2A	DACH1	PRDM1		REXO2	CD44	KDSR	F2RL1	MX1	MMP17	hsa-mir-194-1	PLAT	WNT7B
			LCP1	NT5E		CDH15	ENTPD4		UBTF	LCT	RPL29P2	GPR19	CCNO	EDNRB	CCNC		C11orf71	CHRM4	GALR1	F2RL2	MX2	POLE	hsa-mir-3122	POLB	PKDREJ
			TPT1	MAP3K7		COX4I1	RHOBTB2		HDAC5	MCM6		GRIN2B	ESM1	LMO7	COL10A1		FAM55D	CRY2	GRP	FOXD1	PCP4	PXMP2	ACTA1	SFRP1	NUP50
			TNFSF11	RNGTT		CYBA	SLC25A37		RUNDC3A	MGAT5		LRP6	SKIV2L2	PCDH9	FOXO3		USP28	DDB2	LMAN1	GTF2H2	SH3BGR	RAN	ACTN2	SLC20A2	KIAA0930
			SUCLA2	TBX18		DPEP1	BIN3		GPATCH8	CXCR4		GPRC5A	DHX29	POU4F1	FRK		FAM55A	EXT2	MBP	HEXB	WRB	SFSWAP	PARP1	VDAC3	ARHGAP8
			TSC22D1	CASP8AP2		FANCA	FLJ14107		SLC25A39	KYNU		HEBP1	DDX4	ATXN8OS	FYN		FAM55B	F2	MC4R	HMGCR	PSMG1	UBC	AGT	KAT6A	ATXN10
			MTRF1	SYNCRIP		FOXF1	CHMP7		ATXN7L3	ZEB2		DDX47	GPBP1	UCHL3	GPR6		CLDN25	FOLH1	NARS	TNPO1	B3GALT5	ZNF10	ARF1	CHRNA6	RIBC2
			WBP4	SLC35A1		FOXL1	PEBP4		C17orf53	NXPH2		MANSC1	ANKRD55	SCEL	GRIK2			CD82	NFATC1	CD180	BACE2	ZNF26	ATF3	AP3M2	SMC1B
			AKAP11	PNRC1		FOXC2	R3HCC1		TMUB2	RAB3GAP1		GPRC5D	SNX18	TBC1D4	HDAC2			LRP4	SERPINB2	MAP1B	BRWD1	ZNF84	CAPN2	DKK4	FAM118A
			KIAA0564	ANKRD6		GALNS	LOC254896		TMEM101	UBXN4		KIAA1467	C5orf35	SPRY2	KPNA5			MDK	ATP8B1	NAIP	FAM3B	ZNF140	CENPF	GOLGA7	TTC38
			ZC3H13	ZNF292		GAS8	LOC286059		G6PC3	R3HDM1		BCL2L14	IL31RA	PIBF1	LAMA4			MYBPC3	SERPINB5	PIK3R1	C21orf88	CDK2AP1	CHML	THAP1	C22orf26
			LRCH1	MDN1		HSBP1	LOC389641		ASB16	C2orf27A		DUSP16	SLC38A9	KLF12	MARCKS			NDUFS3	SERPINB8	PMCHL2	LCA5L	ULK1	LYST	C8orf4	PRR5
			NUFIP1	ORC3		IRF8	LOC100507156		LSM12	LRP1B		APOLD1	MIER3	DIS3	MAN1A1			PSMC3	SERPINB10	RAD17	IGSF5	PIWIL1	CHRM3	ZMAT4	LDOC1L
			C13orf15	SNORD50A		MC1R			NAGS	ARHGAP15		GSG1	CDC20B	MYCBP2	PLN			PTPRJ	SERPINB13	SMN1	PLAC4	NCOR2	EPHX1	GINS4	PHF21B
			MED4	UBE2J1		MVD			FAM171A2	GTDC1		HTR7P1	IDAS	FBXL3	POU3F2			RAG1	PMAIP1	SMN2	BRWD1-IT2	MPHOSPH9	EPRS	C8orf40	LOC150381
			DNAJC15	AKIRIN2		CHMP1A			C17orf65	YSK4		LOH12CR1	ACTBL2	PCDH17	PREP			RAG2	SERPINB3	TAF9	LINC00323	ZNF268	ESRRG	AGPAT6	C22orf40
			ENOX1	AKIRIN2-AS1		RPL13				THSD7B		C12orf36	RNF138P1	NDFIP2	REV3L			RAPSN	SERPINB4	SERF1A	LINC00114	TMED2	FH	NKX6-3	CN5H6.4
			NUDT15	RARS2		SPG7				TMEM163		RPL13AP20	GPX8	KLHL1	ROS1			SLC1A2	ZNF236	ENC1	MIR3197	SNRNP35	GALNT2	IDO2	LINC00207
			KIAA1704	C6orf162		SLC7A5				ZRANB3		LOH12CR2	MIR449A	RBM26	SIM1			SPI1	SERPINB7	CARTPT	DSCAM-AS1	FZD10	GNG4	MIR486	MIRLET7BHG
			NAA16	LYRM2		CDK10				LYPD1		MIR613	MIR449B	PCDH20	SMPD2			TRAF6	TNFRSF11A	COL4A3BP	MIR4760	P2RX2	GUK1		MIRLET7A3
			KIAA0226L	SNX14		MBTPS1				ACMSD		MIR614	MIR449C	RNF219	NR2E1			PDHX	CTDP1	NSA2		ANKLE2	H3F3A		MIRLET7B
			COG3	RRAGD		TAF1C				SPOPL		MIR1244-1		BORA	TSPYL1			DGKZ	SOCS6	IQGAP2		RIMBP2	HLX		LINC00229
			KBTBD7	BACH2		USP10				NCKAP5		MIR1244-3		TDRD3	DDO			CHST1	TXNL1	SMA4		ATP6V0A2	ITPKB		PRR5-ARHGAP8
			KBTBD6	C6orf164		C16orf7				DKFZp686O1327		MIR1244-2		DIAPH3	SNX3			API5	ONECUT2	SMA5		GALNT9	KCNK1		LOC730668
			EPSTI1	MANEA		KIAA0513				MIR128-1		LOC100506314		SLITRK1	CD164			MADD	VPS4B	SV2C		SBNO1	KCNK2		LOC100271722
			LINC00284	SPACA1		PIEZO1				C2orf27B				KCTD12	WISP3			PEX16	ZNF516	MRPS27		CHFR	LBR		MIR1249
			FAM216B	GJA10		ATP2C2				ANKRD30BL				SLAIN1	WASF1			MAPK8IP1	TSHZ1	FAM169A		EP400	LGALS8		MIR3619
			LACC1	PM20D2		COX4NB				LOC647012				PRR20A	ATG5			TP53I11	CD226	GCNT4		DHX37	MARK1		LOC100506714
			LINC00330	SRSF12		TUBB3				PABPC1P2				COMMD6	ZBTB24			ATG13	MALT1	POLK		FBRSL1	MTR		MIR4763
			DGKH	C6orf165		PRDM7				LOC100129961				OR7E156P	FIG4			CKAP5	TXNL4A	AGGF1		DDX55	NEK2		MIR4762
			CCDC122	C6orf163		TCF25				ZEB2-AS1				LINC00550	TRAF3IP2			NR1H3	ADNP2	BDP1		AACS	NID1
			FAM194B	GJB7		ZCCHC14				MIR663B				LINC00347	ASCC3			CELF1	PHLPP1	ERBB2IP		NOC4L	NVL
			SPERT	SNHG5		KIAA0182				MIR3679				MZT1	BVES			OR5I1	NEDD4L	ANKRA2		TCTN2	PPP2R5A
			SLC25A30	TSG1		COTL1				LOC100507600				CTAGE11P	SEC63			NUP160	WDR7	MCCC2		CCDC92	PROX1
			SIAH3	SNORD50B		MLYCD								PRR20B	CDK19			FNBP4	PIGN	RGNEF		PUS1	PSEN2
			KCTD4	MIR4464		CPNE7								PRR20C	TSPYL4			MTCH2	RTTN	SLC30A5		C12orf65	PTPN14
			SERP2	MIR4643		IL17C								PRR20D	BRD7P3			FJX1	KCNG2	CENPH		TMEM132C	RAB4A
			TSC22D1-AS1			ANKRD11								PRR20E	ASF1A			PAMR1	SALL3	PTCD2		TMEM132B	RGS7
			SNORA31			OSGIN1								MIR1297	PNISR			EHF	CDH20	UTP15		LOC116437	RYR2
			TPT1-AS1			GINS2								MIR3169	FBXL4			OR5L2	CDH19	ZBED3		TMEM132D	SRP9
			OR7E37P			TRAPPC2L								MIR3665	SESN1			COMMD9	TIMM21	GFM2		SLC15A4	AURKAPS1
			LOC100507240			NECAB2								RBM26-AS1	OSTM1			PACSIN3	RAX	MRPS36		BRI3BP	TARBP1
			LOC100509894			KLHDC4									DSE			APIP	ST8SIA3	FCHO2		FAM101A	TBCE
						DEF8									TUBE1			HSD17B12	TMX3	TMEM171		ZNF664	TGFB2
						BANP									C6orf203			PHF21A	ZCCHC2	TMEM174		GLT1D1	LEFTY2
						ZDHHC7									CDC40			TRIM44	ZNF532	POC5		PGAM5	TLR5
						JPH3									RWDD1			SLC35C1	ZNF407	SREK1		RILPL2	GPR137B
						KIAA1609									COQ3			AMBRA1	CNDP2	MARVELD2		DNAH10	TP53BP2
						WFDC1									SOBP			KBTBD4	KIAA1468	ZNF366		GPR133	TRAF5
						MTHFSD									QRSL1			TTC17	CCDC102B	S100Z		DDX51	TSNAX
						DBNDD1									PDSS2			PRDM11	RBFA	CCDC125		EP400NL	USH2A
						KLHL36									GOPC			SYT13	PQLC1	ANKRD31		RILPL1	WNT9A
						FBXO31									HACE1			LRRC4C	NETO1	MAST4		SETD8	SLC30A1
						CDT1									BEND3			ALX4	PARD6G	LOC647859		LOC387895	HIST3H3
						MAP1LC3B									PRDM13			C11orf49	CNDP1	GUSBP3		LOC400084	GNPAT
						HSDL1									POPDC3			TRIM48	SERPINB12	GTF2H2B		FLJ37505	CDC42BPA
						CRISPLD2									MICAL1			ZNF408	SERPINB11	SNORA47		LOC440117	DEGS1
						SPIRE2									FAM184A			AGBL2	SEC11C	GTF2H2C		FLJ31485	KMO
						ZNF469									ARMC2			PRR5L	DSEL	SERF1B		LOC647589	TAF1A
						CENPBD1									RPF2			OR8J3	ALPK2	LOC728723		SNORA49	GGPS1
						ZNF276									MCHR2			OR4P4	FAM69C	GTF2H2D		LOC100128554	TMEM63A
						KCNG4									FAXC			OR4C15	CCBE1	GUSBP9		LOC100130238	TOMM20
						RNF166									RTN4IP1			OR4A5	CBLN2	LOC100170939		LOC100190940	URB2
						DNAAF1									USP45			OR4A16	FBXO15	LOC100272216		ZNF605	LPGAT1
						SPATA2L									SLC22A16			OR4A15	DOK6	NCRUPAR		MIR3612	BPNT1
						C16orf55									KIAA1919			ARFGAP2	RNF152	LOC100303749		MIR3908	LEFTY1
						ZC3H18									GTF3C6			ACCS	LINC00305	OCLN		LOC100507055	SPHAR
						SLC38A8									NUS1			SPRYD5	BOD1P	MIR4804		LOC100507206	CAPN9
						SLC22A31									SLC16A10			TSPAN18	ZADH2	MIR4803		ZNF664-FAM101A	DUSP10
						FLJ30679									BVES-AS1			CREB3L1	C18orf62				COG2
						LOC146513									CCDC162P			SLC39A13	LOC284276				RBM34
						ZFPM1									AKD1			C1QTNF4	HMSD				FBXO28
						ADAD2									NT5DC1			PTPMT1	LOC284294				ABCB10
						MGC23284									FAM26D			C11orf74	LOC339298				OPN3
						LINC00311									ZUFSP			OR4C46	CPLX4				RAB3GAP2
						ZNF778									FAM162B			OR4X2	ATP9B				INTS7
						ACSF3									HS3ST5			OR4B1	LOC390858				NSL1
						LINC00304									GPRC6A			GYLTL1B	LOC400654				RPS6KC1
						SNAI3									RFX6			OR8I2	LOC400655				RNU5F-1
						FAM92B									SLC35F1			LOC120824	LOC400657				TAF5L
						CTU2									VGLL2			LDLRAD3	MIR122				DISC2
						PABPN1L									LACE1			C11orf94	HSBP1L1				DISC1
						LOC400548									FAM26E			OR4C16	LOC643542				FLVCR1
						LOC400550									MCM9			OR4C11	C18orf63				CNIH4
						LOC400558									SCML4			OR4S2	LOC100130522				PYCR2
						C16orf74									CEP57L1			OR4C6	LOC100131655				NENF
						SNORD68									PPIL6			OR5D14	LOC100505474				RRP15
						LOC727710									LOC285758			OR5L1	LOC100505549				TRIM17
						LOC732275									FLJ34503			OR5D18	LOC100505776				KCTD3
						LOC100128881									DCBLD1			OR7E5P	LOC100505817				DTL
						LOC100130015									LOC285762			OR5AS1	MIR3591				ARID4B
						LOC100287036									RSPH4A			OR8K5					EGLN1
						MIR1910									LINC00222			OR5T2					KIAA1383
						C16orf95									CEP85L			ALKBH3					2021-03-02
						MIR4722									LIN28B			LOC221122					SUSD4
															FAM26F			OR4C3					GPATCH2
															GSTM2P1			OR4S1					HEATR1
															RFPL4B			OR10AG1					TMEM206
															C6orf225			OR5J2					BATF3
															TRAF3IP2-AS1			OR4C13					SLC30A10
															MIR548B			OR4C12					IARS2
															LOC728012			LOC283116					ENAH
															TPI1P3			HARBI1					NUP133
															C6orf186			OR5F1					ERO1LB
															BET3L			DKFZp779M0652					FMN2
															LOC100130890			C11orf96					SMYD2
															LOC100287632			ACCSL					ADCK3
															MIR2113			OR4X1					GJC2
															LOC100422737			OR5D13					SIPA1L2
																		OR5D16					ZP4
																		OR5W2					RHOU
																		OR8H2					GREM2
																		OR8H3					ACBD3
																		HNRNPKP3					2021-03-01
																		FAM180B					ARV1
																		OR4A47					AIDA
																		OR4C45					JMJD4
																		MIR129-2					C1orf35
																		LOC440040					TTC13
																		LOC440041					PGBD5
																		LOC441601					C1orf115
																		TRIM64C					HHIPL2
																		LOC646813					VASH2
																		SNORD67					PCNXL2
																		LOC729799					WDR26
																		MIR670					TRIM11
																		MIR3160-2					MIXL1
																		MIR3160-1					C1orf124
																		LOC100507205					OBSCN
																		LOC100507300					NTPCR
																		LOC100507401					KIAA1804
																		MIR3973					LINC00467
																		MIR4688					C1orf198
																		MIR1343					DISP1
																							WNT3A
																							ANGEL2
																							HIST3H2A
																							SNAP47
																							C1orf96
																							LYPLAL1
																							DNAH14
																							C1orf131
																							SPATA17
																							EDARADD
																							MRPL55
																							HIST3H2BB
																							TATDN3
																							BROX
																							SLC35F3
																							B3GALNT2
																							CNIH3
																							EXOC8
																							RNF187
																							C1orf227
																							FAM71A
																							C1orf55
																							C1orf65
																							IBA57
																							LIN9
																							ZNF678
																							PRSS38
																							LOC339535
																							RD3
																							IRF2BP2
																							MIA3
																							C1orf95
																							FAM89A
																							CAPN8
																							C1orf31
																							C1orf140
																							FAM177B
																							ZNF847P
																							MIR194-1
																							MIR215
																							TRIM67
																							H3F3AP4
																							DUSP5P
																							FLVCR1-AS1
																							LOC643723
																							SNRPD2P2
																							RPS7P5
																							SNORA14B
																							SNORA36B
																							SNORA16B
																							LOC728463
																							LOC100130093
																							LOC100130331
																							LOC100287814
																							LGALS8-AS1
																							MIR1182
																							MIR1537
																							MIR664
																							LINC00184
																							TSNAX-DISC1
																							MIR320B2
																							MIR3123
																							MIR3122
																							MIR3620
																							PROX1-AS1
																							LOC100506795
																							LOC100506810
																							MIR4753
																							MIR4666A
																							MIR4671
																							MIR4427
																							MIR4742
																							LINC00538

## Sheet: amp_3
cytoband	7p15.3	8p12	8q22.3	11q13.3	13q12.11	14q13.3	15q11.2	16q12.1	3q26.32	7q21.11	17q25.3	8q24.21	1q21.3	8q13.3	8p11.22	7q34
q value	0.097566	0.097566	0.097566	0.097566	0.097566	0.097566	0.097566	0.097566	0.10725	0.10725	0.12632	0.10725	0.1662	0.15094	0.15094	0.24171
residual q value	0.097566	0.097566	0.097566	0.097566	0.097566	0.097566	0.097566	0.097566	0.10725	0.10725	0.12632	0.15094	0.1662	0.18349	0.19346	0.24171
wide peak boundaries	chr7:23754462-27447662	chr8:34906449-36566252	chr8:100676967-102575105	chr11:69535323-70524546	chr13:20105324-22083997	chr14:37188577-38037148	chr15:1-26117859	chr16:48951092-50237329	chr3:176014392-180411866	chr7:69146790-103830092	chr17:80215587-81195210	chr8:127934141-129665763	chr1:153192078-155287521	chr8:72799805-73760358	chr8:38469672-39435903	chr7:138838740-141567787
genes in wide peak	hsa-mir-196b	UNC5D	hsa-mir-1273	hsa-mir-548k	GJA3	SLC25A21	hsa-mir-1268	CBLN1	ACTL6A	hsa-mir-548o	CD7	hsa-mir-1208	hsa-mir-92b	TRPA1	ADAM3A	BRAF
	hsa-mir-148a		COX6C	CTTN	GJB2	MIPOL1	hsa-mir-3118-6	ZNF423	NDUFB5	hsa-mir-4285	CSNK1D	hsa-mir-1207	hsa-mir-4258	KCNB2	TACC1	NDUFB2
	DFNA5		POLR2K	FGF3	ZMYM2	LOC100129794	hsa-mir-3118-4	HEATR3	PIK3CA	hsa-mir-106b	UTS2R	hsa-mir-1205	hsa-mir-190b	LOC392232	ADAM9	SSBP1
	EVX1		SPAG1	FGF4	IFT88	MIR4503	NBEAP1	PAPD5	USP13	hsa-mir-591	FOXK2	hsa-mir-1204	ADAR	LOC100132891	PLEKHA2	TBXAS1
	HNRNPA2B1		YWHAZ	PPFIA1	ZMYM5		IPW	C16orf78	KCNMB2	hsa-mir-489	SECTM1	MYC	CHRNB2		TM2D2	MKRN1
	HOXA1		RNF19A	FADD	SAP18		NDN	CNEP1R1	KCNMB3	hsa-mir-1285-1	TBCD	POU5F1B	CKS1B		HTRA4	DENND2A
	HOXA2		RGS22	SHANK2	GJB6		SNRPN		ZNF639	hsa-mir-590	RAB40B	PVT1	CLK2		ADAM32	HIPK2
	HOXA3		PABPC1	ANO1	LATS2		UBE3A		PEX5L	hsa-mir-4284	NARF	LOC727677	EFNA1		ADAM5P	TAS2R3
	HOXA4		ZNF706	MIR548K	CRYL1		MKRN3		MFN1	ACHE	WDR45L	MIR1205	EFNA3		LOC100130964	TAS2R4
	HOXA5		GRHL2		IL17D		PAR5		MRPL47	ASNS	FN3K	MIR1206	EFNA4			LUC7L2
	HOXA6		NACAP1		MPHOSPH8		SNURF		GNB4	AZGP1	C17orf62	MIR1207	FDPS			MRPS33
	HOXA7		ANKRD46		PSPC1		CYFIP1		ZMAT3	CACNA2D1	FN3KRP	MIR1204	GBA			TAS2R5
	HOXA9		VPS13B		XPO4		C15orf2		TBL1XR1	CALCR	C17orf101	MIR1208	GBAP1			AGK
	HOXA10		SNX31		MRP63		MAGEL2		TTC14	KRIT1	ZNF750	PCAT1	IL6R			KIAA1147
	HOXA11		FBXO43		TPTE2		ATP10A		CCDC39	CD36	B3GNTL1		ILF2			PARP12
	HOXA13		FLJ42969		N6AMT2		NIPA2			CDK6	HEXDC		KCNN3			TTC26
	NPY		MIR4471		SKA3		SNORD107			AP1S1	METRNL		LOR			JHDM1D
	SKAP2				EFHA1		TUBGCP5			COL1A2	FLJ43681		MTX1			SLC37A3
	NFE2L3				ZDHHC20		NIPA1			CLDN4	TEX19		MUC1			ADCK2
	KIAA0087				MIR4499		PAR1			CLDN3			NPR1			PRSS37
	CBX3						LOC283683			CUX1			PKLR			CLEC2L
	OSBPL3						OR4N4			CYP3A7			RAB13			C7orf55
	SNX10						HERC2P3			CYP3A4			RPS27			UBN2
	MPP6						GOLGA6L1			CYP3A5			S100A1			FLJ40852
	CYCS						GOLGA8IP			CYP51A1			S100A2			KLRG2
	STK31						SNORD108			DLX5			S100A3			RAB19
	NPVF						SNORD109A			DLX6			S100A4			WEE2
	C7orf31						SNORD109B			DYNC1I1			S100A5			LOC100129148
	HOXA11-AS1						SNORD115-1			ELN			S100A6			LOC100134229
	C7orf71						WHAMMP3			EPHB4			S100A7			LOC100134713
	MIR148A						POTEB			EPO			S100A8			LOC100507421
	LOC441204						SNORD64			GNAI1			S100A9
	MIR196B						PAR4			GNB2			S100A12
	LOC100133311						PAR-SN			GNG11			S100A13
	HOTTIP						LOC348120			GNGT1			SHC1
	HOTAIRM1						GOLGA8E			GRM3			THBS3
	HOXA10-HOXA9						OR4M2			GTF2I			TPM3
							OR4N3P			GTF2IP1			ADAM15
							HERC2P2			HGF			UBAP2L
							NF1P2			HIP1			DENND4B
							CHEK2P2			AGFG2			SCAMP3
							LOC646214			HSPB1			HAX1
							CXADRP2			LIMK1			PMVK
							REREP3			LRCH4			FAM189B
							LOC653061			MCM7			JTB
							SNORD116-19			MDH2			SLC27A3
							GOLGA6L6			NPTX2			SNAPIN
							LOC727924			OCM2			C1orf43
							GOLGA8C			ORC5			CHTOP
							PWRN1			SERPINE1			SLC39A1
							PWRN2			PCOLCE			ZBTB7B
							SNORD116-1			PDK4			DPM3
							SNORD116-2			PEX1			UBE2Q1
							SNORD116-3			CDK14			LENEP
							SNORD116-4			ABCB1			SLC50A1
							SNORD116-5			ABCB4			PGLYRP4
							SNORD116-6			PMS2P1			ATP8B2
							SNORD116-7			PMS2L2			PBXIP1
							SNORD116-8			PMS2P5			S100A14
							SNORD116-9			PMS2P3			GATAD2B
							SNORD116-10			POLR2J			HCN3
							SNORD116-11			PON1			INTS3
							SNORD116-12			PON2			TRIM46
							SNORD116-13			PON3			FLAD1
							SNORD116-14			POR			AQP10
							SNORD116-15			RELN			PYGO2
							SNORD116-16			PSMC2			NUP210L
							SNORD116-17			PTPN12			PGLYRP3
							SNORD116-18			RFC2			TDRD10
							SNORD116-20			CCL24			SHE
							SNORD116-21			SRI			DCST2
							SNORD116-22			STX1A			S100A16
							SNORD116-23			TAC1			CREB3L4
							SNORD116-24			TAF6			DCST1
							SNORD116-25			TFR2			KRTCAP2
							SNORD115-2			TRIP6			CRTC2
							SNORD116-26			VGF			S100A7A
							SNORD116-27			ZAN			C1orf189
							SNORD115-3			EIF4H			S100A7L2
							SNORD115-4			CLIP2			MIR92B
							SNORD115-5			LAT2			MIR190B
							SNORD115-6			YWHAG			MIR4258
							SNORD115-7			ZNF3			LOC100505666
							SNORD115-8			ZKSCAN1
							SNORD115-9			ZSCAN21
							SNORD115-10			ZP3
							SNORD115-11			MTERF
							SNORD115-12			SHFM1
							SNORD115-13			TFPI2
							SNORD115-14			TRRAP
							SNORD115-15			FZD1
							SNORD115-16			FZD9
							SNORD115-17			FKBP6
							SNORD115-18			BUD31
							SNORD115-19			SGCE
							SNORD115-20			PLOD3
							SNORD115-21			BAZ1B
							SNORD115-22			CLDN12
							SNORD115-23			AP4M1
							SNORD115-25			BCL7B
							SNORD115-26			PMPCB
							SNORD115-29			ATP5J2
							SNORD115-30			GTF2IRD1
							SNORD115-31			SEMA3E
							SNORD115-32			MAGI2
							SNORD115-33			POM121
							SNORD115-34			DMTF1
							SNORD115-35			MUC12
							SNORD115-36			ARPC1B
							SNORD115-37			AKAP9
							SNORD115-38			RASA4
							SNORD115-39			SLC25A13
							SNORD115-40			LRRC17
							SNORD115-41			POP7
							SNORD115-42			BET1
							SNORD115-43			CCL26
							SNORD115-44			SEMA3A
							SNORD116-28			ZNHIT1
							SNORD116-29			SEMA3C
							SNORD115-48			ARPC1A
							SNORD115-24			SH2B2
							SNORD115-27			STAG3
							SNORD115-28			FGL2
							SNORD115-45			CPSF4
							SNORD115-47			DBF4
							HERC2P7			COPS6
							GOLGA8DP			TP53TG1
							MIR4509-1			PDAP1
							MIR4509-2			LMTK2
							MIR4508			POMZP3
							MIR4509-3			PEG10
							MIR4715			ZKSCAN5
										CLDN15
										BRI3
										TECPR1
										PTCD1
										AUTS2
										FBXO24
										TBL2
										STEAP1
										DNAJC2
										PCLO
										PILRB
										PILRA
										FIS1
										MLXIPL
										ACTL6B
										SRRT
										STYXL1
										ASB4
										ADAM22
										PION
										STAG3L1
										ANKIB1
										CROT
										ALKBH4
										SAMD9
										ZCWPW1
										C7orf43
										PPP1R9A
										CCDC132
										NSUN5
										BAIAP2L1
										SLC25A40
										MEPCE
										SLC12A9
										ACN9
										SMURF1
										PHTF2
										RHBDD2
										CCDC146
										GATAD1
										WBSCR17
										MOSPD3
										GIGYF1
										RABL5
										CYP3A43
										CASD1
										ZNF655
										PVRIG
										C7orf23
										STEAP4
										GAL3ST4
										PRKRIP1
										C7orf63
										ORAI2
										UPK3B
										OR2AE1
										WBSCR16
										TSC22D4
										TRIM56
										ABHD11
										CALN1
										ARMC10
										TMEM120A
										RBM48
										ZNF394
										GTF2IRD2
										MYH16
										DNAJC30
										MGC16142
										TMEM60
										GTPBP10
										TRIM4
										MYL10
										DTX2
										WBSCR22
										WBSCR28
										TRIM50
										EMID2
										SRCRB4D
										MUC17
										RUNDC3B
										WBSCR27
										SBDSP1
										VPS37D
										NSUN5P1
										BHLHA15
										ABHD11-AS1
										SAMD9L
										C7orf62
										ZNF804B
										ZNF498
										FAM200A
										PPP1R35
										GPC2
										SRRM3
										RSBN1L
										KIAA1324L
										LRWD1
										FAM185A
										FBXL13
										NAPEPLD
										TMEM130
										NYAP1
										SEMA3D
										CNPY4
										POLR2J2
										HEPACAM2
										MBLAC1
										FAM133B
										NSUN5P2
										STEAP2
										DLX6-AS1
										ZNF789
										GNAT3
										MOGAT3
										GJC3
										DPY19L2P2
										GATS
										TRIM73
										NAT16
										SLC26A5
										TRIM74
										SPDYE8P
										GATSL1
										GTF2IRD2B
										MGC72080
										C7orf59
										RPL13AP17
										GTF2IRD2P1
										LRRD1
										FLJ42280
										KPNA7
										C7orf61
										UFSP1
										MIR106B
										MIR25
										MIR93
										TYW1B
										SPDYE7P
										DTX2P1-UPK3BP1-PMS2P11
										SPDYE3
										SPDYE2
										DPY19L2P4
										STAG3L3
										STAG3L2
										SPDYE5
										LOC541473
										POLR2J3
										MIR489
										FDPSL2A
										AZGP1P1
										NCF1
										NCF1B
										NCF1C
										SNORA14A
										MIR590
										MIR591
										MIR653
										LOC728066
										GATSL2
										SPDYE6
										LOC100093631
										POM121C
										RPL19P12
										LOC100129845
										LOC100132832
										LOC100133091
										UPK3BL
										LOC100289187
										LOC100289561
										SPDYE2L
										MIR548M
										SAP25
										MIR4285
										MIR4284
										MIR3609
										MIR3914-1
										MIR3914-2
										LOC100505854
										MAGI2-AS3
										LOC100506136
										ATP5J2-PTCD1
										MIR4653
										MIR4652
										MIR4651
										MIR4650-1
										MIR4650-2
										MIR4467
										MIR4658
										LOC100630923
										CYP3A7-CYP3AP1

## Sheet: del_3
cytoband	10q23.31	6q14.3	10q23.31	13q14.13	17p13.1	21q22.3	16q24.2	12p13.1	5q21.1	2q22.1	8p21.2	16q22.3	5q13.2	11q23.2	3p13	21q22.2	13q22.1	1p36.23	5q11.2	2q31.1	6q22.1
q value	1.6384e-28	2.0736e-12	3.926e-25	1.3847e-12	3.1238e-06	2.2297e-10	1.1667e-09	2.6612e-05	2.3518e-06	8.9327e-05	0.00078441	2.6262e-06	4.2048e-05	0.0071867	0.013289	1.7851e-11	4.4518e-06	0.085057	3.9945e-05	0.16544	0.0002498
residual q value	2.8469e-17	3.2881e-11	4.3617e-11	7.5547e-11	3.1238e-06	1.3644e-05	2.1398e-05	2.6612e-05	4.8167e-05	8.9327e-05	0.00081023	0.0014998	0.003296	0.007286	0.013289	0.037428	0.076788	0.085057	0.13224	0.16544	0.18422
wide peak boundaries	chr10:89728127-90349909	chr6:87723107-87869554	chr10:89167412-90051856	chr13:38359453-54313475	chr17:7016240-7910721	chr21:39465186-43182318	chr16:85822876-90354753	chr12:12814331-12921132	chr5:95969294-101755565	chr2:122496613-147346415	chr8:19067579-27946372	chr16:70724002-87353427	chr5:61708626-75168490	chr11:113132613-115236882	chr3:69941492-72995541	chr21:39463552-43182318	chr13:36876704-106431827	chr1:6057726-15360720	chr5:50688869-60835760	chr2:139644840-190152442	chr6:83069724-129350028
genes in wide peak	RNLS	CGA	PTEN	hsa-mir-759	hsa-mir-324	hsa-mir-3197	AFG3L1P	hsa-mir-613	hsa-mir-548p	hsa-mir-128-1	hsa-mir-4287	hsa-mir-1910	TRIM23	hsa-mir-4301	hsa-mir-1284	hsa-mir-3197	hsa-mir-4306	hsa-mir-1273d	hsa-mir-582	hsa-mir-3129	hsa-mir-588
			PAPSS2	hsa-mir-15a	ACADVL	DSCAM	APRT	CDKN1B	CAST	hsa-mir-663b	hsa-mir-548h-4	hsa-mir-3182	BTF3	DRD2	GPR27	DSCAM	hsa-mir-623	hsa-mir-34a	hsa-mir-449c	hsa-mir-1245	hsa-mir-3144
			MINPP1	hsa-mir-3168	ASGR1	ERG	C16orf3	MIR613	CHD1	BIN1	hsa-mir-320a	AP1G1	CCNB1	HTR3A	MITF	ERG	hsa-mir-3170	hsa-mir-4252	hsa-mir-581	hsa-mir-561	hsa-mir-548b
			ATAD1	hsa-mir-621	ATP1B2	ETS2	CA5A		LNPEP	CCNT2	ADRA1A	ZFHX3	CDK7	NNMT	RYBP	ETS2	hsa-mir-92a-1	RERE	ERCC8	hsa-mir-1258	hsa-mir-587
			CFL1P1	hsa-mir-4305	CD68	HMGN1	CBFA2T3		ST8SIA4	DARS	ATP6V1B2	CALB2	FOXD1	ZBTB16	FOXP1	HMGN1	hsa-mir-622	CA6	GZMA	hsa-mir-3128	hsa-mir-2113
			KLLN	ATP7B	CHD3	KCNJ15	CDH15		ERAP1	ERCC3	BMP1	CDH13	GTF2H2	HTR3B	SHQ1	KCNJ15	hsa-mir-3169	TNFRSF8	GZMK	hsa-mir-1246	AIM1
			MIR4678	RCBTB2	CHRNB1	MX1	COX4I1		RIOK2	GPR17	POLR3D	COX4I1	HEXB	ZW10	PROK2	MX1	hsa-mir-1297	CLCN6	IL6ST	hsa-mir-10b	AMD1
				CPB2	CLDN7	MX2	CYBA		ERAP2	GPR39	BNIP3L	CTRB1	HMGCR	RBM7	LOC201617	MX2	hsa-mir-759	CORT	ITGA1	hsa-mir-933	PRDM1
				ELF1	DLG4	PCP4	DPEP1		LIX1	GYPC	CHRNA2	DHODH	HTR1A	REXO2	EIF4E3	PCP4	hsa-mir-15a	DFFA	ITGA2	ACVR1	CCNC
				ESD	DVL2	SH3BGR	FANCA		RGMB	HNMT	CLU	FOXF1	TNPO1	C11orf71	MIR1284	SH3BGR	hsa-mir-3168	ENO1	MAP3K1	ACVR2A	CGA
				FOXO1	EFNB3	TMPRSS2	FOXF1		FAM174A	LCT	DPYSL2	FOXL1	CD180	FAM55D		TMPRSS2	hsa-mir-621	MTOR	MOCS2	RND3	CNR1
				MLNR	EIF4A1	WRB	FOXL1		SLCO4C1	MCM6	EGR3	FOXC2	MAP1B	TTC12		WRB	hsa-mir-4305	ZBTB48	NDUFS4	ATP5G3	COL10A1
				GTF2F2	EIF5A	PSMG1	FOXC2		FLJ35946	MGAT5	EPB49	GCSH	NAIP	USP28		PSMG1	ATP7B	TNFRSF9	PDE4D	CACNB4	EPHA7
				GUCY1B2	FGF11	B3GALT5	GALNS		LOC100133050	MYO7B	EPHX2	GLG1	PIK3R1	TMPRSS5		B3GALT5	KLF5	MTHFR	PPAP2A	CHN1	FABP7
				HTR2A	GPS2	BACE2	GAS8		LOC100289230	POLR2D	PTK2B	HP	PMCHL2	FAM55A		BACE2	BTF3P11	NPPA	HSPB3	CHRNA1	FOXO3
				KPNA3	POLR2A	BRWD1	IRF8			PROC	GFRA2	HPR	RAD17	FAM55B		BRWD1	RCBTB2	NPPB	CCNO	COL3A1	FRK
				LCP1	SHBG	LINC00112	MC1R			TSN	GNRH1	HSBP1	SMN1	ANKK1		LINC00112	CLN5	PEX14	FST	COL5A2	FYN
				NEK3	SLC2A4	LINC00111	MVD			CXCR4	LOXL2	HSD17B2	SMN2	CLDN25		LINC00111	CPB2	PGD	PLK2	ATF2	GABRR1
				PCDH8	SOX15	FAM3B	CHMP1A			KYNU	LPL	IRF8	TAF9	LOC100288346		FAM3B	DACH1	PIK3CD	ESM1	DLX1	GABRR2
				RB1	TP53	DSCR8	RPL13			HS6ST1	NEFM	KARS	SERF1A	MIR4301		DSCR8	DCT	PLOD1	SKIV2L2	DLX2	GJA1
				TPT1	TNK1	C21orf88	SPG7			ZEB2	NEFL	MAF	ENC1			C21orf88	GPR183	EXOSC10	PART1	DYNC1I2	GPR6
				TNFSF11	TNFSF13	LCA5L	SLC7A5			MAP3K2	NKX3-1	CHST6	CARTPT			LCA5L	EDNRB	RPL22	PELO	DPP4	GRIK2
				SUCLA2	TNFSF12	IGSF5	CDK10			NXPH2	PPP2R2A	PLCG2	COL4A3BP			IGSF5	ELF1	SLC2A5	DHX29	FAP	HDAC2
				DLEU2	KCNAB3	LINC00479	C16orf7			RAB3GAP1	PPP3CC	PSMD7	CWC27			LINC00479	ERCC5	SRM	DDX4	FRZB	HSF2
				TSC22D1	FXR2	PLAC4	PIEZO1			UBXN4	SFTPC	TAT	NSA2			PLAC4	ESD	TNFRSF1B	ARL15	GAD1	HTR1E
				ITM2B	MPDU1	BRWD1-IT2	TUBB3			R3HDM1	SLC18A1	ZNF19	SMA4			BRWD1-IT2	FGF14	PRDM2	DEPDC1B	GALNT3	KPNA5
				MTRF1	ACAP1	DSCR10	PRDM7			PTPN18	STC1	ZNF23	SMA5			DSCR10	GPC5	KCNAB2	GPBP1	GCG	LAMA4
				UTP14C	GABARAP	LINC00323	TCF25			C2orf27A	ADAM7	GAN	ADAMTS6			LINC00323	FOXO1	TNFRSF25	ANKRD55	GPD2	MARCKS
				LPAR6	KDM6B	LINC00114	ZCCHC14			ARHGEF4	TNFRSF10D	MBTPS1	MRPS27			LINC00114	GPR18	PER3	ELOVL7	GRB14	MAN1A1
				SLC25A15	CTDNEP1	MIR3197	CPNE7			LRP1B	TNFRSF10C	TAF1C	PPWD1			MIR3197	MLNR	DHRS3	NDUFAF2	HOXD1	ME1
				LHFP	C17orf81	DSCAM-AS1	IL17C			PLEKHB2	TNFRSF10B	USP10	FAM169A			DSCAM-AS1	GTF2F2	VAMP3	SNX18	HOXD3	NT5E
				TRIM13	SENP3	MIR4760	ANKRD11			WDR33	TNFRSF10A	BCAR1	IPO11			MIR4760	GUCY1B2	H6PD	RAB3C	HOXD4	PGM3
				MRPS31	SNORA67		TRAPPC2L			SMPD4	FGF17	KIAA0513	GCNT4				HTR2A	KLHL21	C5orf35	HOXD8	PLN
				DLEU1	YBX2		KLHDC4			IWS1	DOK2	DHX38	POLK				KPNA3	MFN2	IL31RA	HOXD9	POU3F2
				OLFM4	WRAP53		DEF8			LIMS2	ENTPD4	IST1	SGTB				IPO5	ANGPTL7	SLC38A9	HOXD10	PREP
				SUGT1	PLSCR3		BANP			ARHGAP15	PHYHIP	ATP2C2	BDP1				LCP1	UBE4B	MIER3	HOXD11	PKIB
				LECT1	NLGN2		JPH3			CFC1	SORBS3	CLEC3A	ERBB2IP				LMO7	MAD2L2	CDC20B	HOXD12	PTPRK
				WBP4	ZBTB4		MTHFSD			UGGT1	NPM2	CHST4	NLN				SMAD9	PDPN	GAPT	HOXD13	REV3L
				AKAP11	TRAPPC1		DBNDD1			SAP130	PNMA2	MPHOSPH6	ANKRA2				NEK3	MASP2	LOC257396	ITGA6	ROS1
				FNDC3A	PHF23		FBXO31			GTDC1	ADAM28	COX4NB	MCCC2				PCCA	UTS2	IDAS	ITGA4	SIM1
				KIAA0564	LSMD1		CDT1			MZT2B	LZTS1	CFDP1	CENPK				PCDH8	PARK7	ACTBL2	ITGAV	SMPD2
				ZC3H13	NEURL4		MAP1LC3B			YSK4	XPO7	GABARAPL2	RGNEF				PCDH9	ACOT7	RNF138P1	ITGB6	MAP3K7
				LRCH1	TMEM88		SPIRE2			THSD7B	TRIM35	MON1B	SLC30A5				POU4F1	CLSTN1	GPX8	KCNJ3	NR2E1
				INTS6	SAT2		ZNF469			TMEM163	RHOBTB2	PHLPP2	CENPH				DNAJC3	KIF1B	MIR449A	KIF5C	TPBG
				CKAP2	CNTROB		CENPBD1			AMMECR1L	SLC39A14	KIAA0182	PTCD2				RAP2A	CAMTA1	C5orf43	LRP2	TPD52L1
				NUFIP1	RPL29P2		ZNF276			ZRANB3	ADAMDEC1	ATMIN	C5orf44				RB1	TARDBP	MIR449B	LY75	TSPYL1
				C13orf15	CYB5D1		RNF166			RAB6C	SLC25A37	COTL1	UTP15				RFXAP	ICMT	MIR581	NEB	STL
				MED4	DNAH2		SPATA2L			CCDC115	SCARA3	MLYCD	GFM2				ATXN8OS	CHD5	MIR449C	NEUROD1	DDO
				DNAJC15	KCTD11		C16orf55			SFT2D3	KCTD9	ADAT1	MRPS36				SLC10A2	FBXO2		NFE2L2	SNX3
				VPS36	C17orf74		ZC3H18			CCDC74A	PIWIL2	CHST5	FCHO2				SLC15A1	FBXO6		NR4A2	RNGTT
				PHF11	C17orf61		SLC22A31			CCDC74B	INTS10	OSGIN1	TMEM171				TPP2	UBIAD1		ORC4	CD164
				UFM1	LOC284023		FLJ30679			IMP4	CCDC25	GINS2	TMEM174				TPT1	SLC45A1		PDE1A	WISP3
				ENOX1	TMEM102		LOC146513			TUBA3E	CSGALNACT1	WWOX	POC5				TRPC4	ERRFI1		PDK1	WASF1
				RCBTB1	TMEM95		ZFPM1			TUBA3D	HR	BCMO1	SREK1				UCHL3	HES2		RBMS1	TBX18
				NUDT15	SPEM1		MGC23284			LYPD1	PBK	TERF2IP	MARVELD2				ZIC2	CASZ1		SCN1A	FHL5
				KIAA1704	TNFSF12-TNFSF13		ZNF778			CNTNAP5	BIN3	NECAB2	ZNF366				STK24	VPS13D		SCN2A	ATG5
				THSD1	MIR324		ACSF3			ACMSD	KIAA1967	HYDIN	CCDC125				TNFSF11	DNAJC11		SCN3A	KIAA0408
				CYSLTR2	SLC35G6		LINC00304			FAM168B	SH2D4A	TXNL4B	ANKRD31				SCEL	CTNNBIP1		SCN7A	ZBTB24
				SPRYD7	SNORA48		SNAI3			LOC150527	PDLIM2	RFWD3	RNF180				SUCLA2	AGTRAP		SCN9A	SNAP91
				COG6	SNORD10		CTU2			LOC150776	EBF2	ZNF821	SREK1IP1				DLEU2	PLEKHG5		SP3	FIG4
				NAA16	SCARNA21		PABPN1L			WTH3DI	FAM160B2	ZDHHC7	MAST4				TSC22D1	PTCHD2		SSB	CASP8AP2
				RNASEH2B	C17orf61-PLSCR3		LOC400550			FAM123C	NUDT18	FTSJD1	RGS7BP				CCNA1	MIIP		SSFA2	TRDN
				DHRS12	SENP3-EIF4A1		LOC400558			LOC285103	DOCK5	CENPN	LOC647859				CLDN10	NMNAT1		TFPI	SYNCRIP
				KIAA0226L			SNORD68			SPOPL	FLJ14107	C16orf61	GUSBP3				ITGBL1	PRAMEF1		TNFAIP6	SLC35A1
				PROSER1			LOC732275			CYP27C1	REEP4	VAT1L	GTF2H2B				TM9SF2	PRAMEF2		TTN	FUT9
				CDADC1			LOC100128881			NCKAP5	STMN4	KIAA1609	GTF2H2C				ITM2B	NOL9		WIPF1	TRAF3IP2
				CAB39L			LOC100130015			GPR148	CHMP7	WFDC1	SERF1B				MTRF1	GPR157		PKP4	SMPDL3A
				CCDC70			LOC100287036			LOC389033	NKX2-6	MTHFSD	GTF2H2D				UTP14C	SPSB1		HAT1	PNRC1
				COG3			C16orf95			LOC389043	PEBP4	FA2H	GUSBP9				TBC1D4	TAS1R1		AGPS	ASCC3
				SETDB2			MIR4722			LOC401010	CDCA2	TMEM231	LRRC70				GPC6	ESPN		PRKRA	BVES
				KBTBD7						DKFZp686O1327	ESCO2	WDR59	FAM159B				MBNL2	SLC25A33		SLC25A12	SEC63
				EBPL						MIR128-1	R3HCC1	KLHL36	LOC100170939				FARP1	LZIC		ABCB11	KIAA1009
				KBTBD6						C2orf27B	LGI3	CMIP	LOC100272216				LPAR6	KIAA2013		B3GALT1	ANKRD6
				EPSTI1						LOC440905	LOC254896	PMFBP1	LOC100303749				SLC25A15	THAP3		KYNU	DOPEY1
				ARL11						LOC440910	LOC286059	DYNLRB2	OCLN				LHFP	C1orf158		NMI	ZNF292
				WDFY2						POTEKP	LOC286114	HSDL1	MIR4804				TRIM13	FBXO44		PPIG	CDK19
				LINC00284						POTEE	SCARA5	CRISPLD2	MIR4803				MRPS31	RBP7		CIR1	MDN1
				FAM216B						ANKRD30BL	LOC389641	ZNRF1					SPRY2	LRRC38		CYTIP	TSPYL4
				LACC1						LOC646743	C8orf80	CNTNAP4					ABCC4	AADACL3		ZEB2	UFL1
				LINC00330						LOC647012	MIR320A	MARVELD3					DLEU1	C1orf127		TLK1	HEY2
				HNRNPA1L2						CFC1B	C8orf58	KCNG4					PIBF1	PHF13		CD302	ORC3
				ST13P4						MZT2A	MIR4287	SDR42E1					OLFM4	SLC2A7		TANK	BRD7P3
				DGKH						POTEF	MIR3622A	PKD1L2					POSTN	TMEM201		DHRS9	ASF1A
				CCDC122						LOC100129961	MIR3622B	C16orf46					SUGT1	AADACL4		CALCRL	PNISR
				STOML3						LOC100131320	LOC100507156	DNAAF1					LECT1	PRAMEF5		PSMD14	FBXL4
				FAM194B						CYP4F30P		CDYL2					SOX21	HNRNPCL1		STAM2	SNORD50A
				SPERT						LOC100216479		TMEM170A					WBP4	PRAMEF9		KBTBD10	SESN1
				DLEU7						ZEB2-AS1		SLC38A8					AKAP11	PRAMEF10		UBE2E3	OSTM1
				FAM124A						MIR663B		FLJ30679					KLF12	C1orf187		MTX2	NDUFAF4
				TPTE2P3						MIR3679		LOC146513					EXOSC8	APITD1		TBR1	DSE
				CTAGE10P						LOC100507600		ADAD2					FNDC3A	GPR153		NCKAP1	HDDC2
				SLC25A30						MIR4783		ZFP1					DZIP1	RNF207		RAPGEF4	CYB5R4
				SUGT1P3						MIR4784		ADAMTS18					DIS3	HES3		GALNT5	TUBE1
				SIAH3								LINC00311					MYCBP2	PRAMEF12		COBLL1	C6orf203
				KCNRG								LDHD					KIAA0564	PRAMEF21		PLA2R1	CDC40
				LINC00282								MLKL					ZC3H13	PRAMEF8		GCA	RWDD1
				FREM2								HTA					LRCH1	PRAMEF18		GORASP2	UBE2J1
				NEK5								LOC283922					DOCK9	PRAMEF17		EPC2	COQ3
				THSD1P1								NUDT7					TGDS	PRAMEF4		ARL5A	SOBP
				KCTD4								FAM92B					SLITRK5	PRAMEF13		MMADHC	AKIRIN2
				NHLRC3								ATXN1L					FBXL3	PRAMEF3		STK39	QRSL1
				SERP2								PKD1L3					INTS6	MIR34A		METTL5	AKIRIN2-AS1
				LINC00548								LOC400548					CKAP2	PRAMEF11		OLA1	ECHDC1
				MIR15A								LOC400550					NUFIP1	PRAMEF6		BAZ2B	RARS2
				MIR16-1								C16orf74					OXGR1	LOC440563		PDE11A	PDSS2
				ALG11								CTRB2					PCDH17	PRAMEF7		GULP1	GOPC
				TSC22D1-AS1								CLEC18B					C13orf15	C1orf200		FKBP7	C6orf162
				TTL								SNORD71					MED4	PRAMEF19		ZAK	LYRM2
				SERPINE3								LOC727710					DNAJC15	PRAMEF20		LRP1B	SNX14
				SNORA31								LOC732275					ALG5	LOC649330		DNAJC10	SERINC1
				MIR621								LOC100129617					VPS36	PRAMEF22		FIGN	HACE1
				TPT1-AS1								LOC100130894					PHF11	PRAMEF15		RIF1	BEND3
				MIR759								SYCE1L					UFM1	PRAMEF16		PRPF40A	RRAGD
				MIR320D1								MIR1910					NDFIP2	SNORA59B		MBD5	PRDM13
				MIR4305								SNORA70D					BIVM	SNORA59A		ARHGAP15	BACH2
				MIR3613								MIR3182					ENOX1	PRAMEF14		ZC3H15	TRMT11
				OR7E37P								LOC100506172					RCBTB1	NPPA-AS1		RPRM	C6orf164
				LOC100507240								C16orf95					NUDT15	MIR4252		SLC4A10	POPDC3
				LOC100509894								MIR4720					KIAA1704	ENO1-AS1		SPC25	MICAL1
				MIR4703								MIR4719					FAM48A	APITD1-CORT		ERMN	FAM184A
				LOC100616668													UGGT2	MIR4632		CWC22	MANEA
																	THSD1			G6PC2	GPR63
																	CYSLTR2			IFIH1	SPACA1
																	SPRYD7			2021-03-07	RNF146
																	COG6			PLEKHA3	ARMC2
																	KLHL1			SCRN3	RPF2
																	RBM26			FASTKD1	MCHR2
																	PCDH20			GTDC1	FAXC
																	KDELC1			TTC21B	GJA10
																	RNF219			METTL8	RTN4IP1
																	NAA16			CYBRD1	RSPO3
																	RNASEH2B			CSRNP3	USP45
																	DHRS12			DCAF17	SLC22A16
																	BORA			KIAA1715	UBE2CBP
																	KIAA0226L			CDCA7	KIAA1919
																	PROSER1			TANC1	GTF3C6
																	TDRD3			KCNH7	MRAP2
																	CDADC1			LOC91149	RWDD2A
																	CAB39L			SESTD1	KLHL32
																	DIAPH3			ZNF804A	NUS1
																	CCDC70			TTC30A	SLC16A10
																	COG3			DAPL1	RIPPLY2
																	SETDB2			FMNL2	CLVS2
																	KBTBD7			GALNT13	NCOA7
																	SLITRK6			OSBPL6	HINT3
																	EBPL			NOSTRIN	PM20D2
																	TMTC4			DIRC1	SRSF12
																	ZIC5			NUP35	RNF217
																	A2LD1			XIRP2	NKAIN2
																	KBTBD6			RBM45	C6orf165
																	TEX30			BBS5	BVES-AS1
																	EPSTI1			C2orf77	PRSS35
																	SLITRK1			ACVR1C	C6orf163
																	KCTD12			UBR3	CCDC162P
																	ARL11			LYPD6	AKD1
																	WDFY2			LYPD6B	NT5DC1
																	LINC00284			CCDC148	FAM26D
																	METTL21CP1			MYO3B	ZUFSP
																	CSNK1A1L			DUSP19	FAM162B
																	SLAIN1			TTC30B	C6orf170
																	PRR20A			ZSWIM2	HS3ST5
																	RNF113B			ZNF385B	GPRC6A
																	LINC00410			ARL6IP6	RFX6
																	FAM216B			KLHL23	SLC35F1
																	LACC1			PPP1R1C	VGLL2
																	LINC00330			SLC38A11	LACE1
																	HNRNPA1L2			WDSUB1	MMS22L
																	ST13P4			UPP2	FAM26E
																	DGKH			GPR155	MCM9
																	CCDC122			FAM171B	SCML4
																	GPR180			HNRNPA3	CEP57L1
																	STOML3			CERS6	PPIL6
																	COMMD6			METAP1D	LOC285758
																	CLYBL			CCDC141	FLJ34503
																	METTL21C			LOC285084	DCBLD1
																	FAM194B			MLK7-AS1	LOC285762
																	SPERT			EVX2	RSPH4A
																	DLEU7			RBM43	C6orf58
																	FAM124A			LOC375295	GJB7
																	TPTE2P3			CERKL	SNHG5
																	CTAGE10P			SP5	CENPW
																	SLC25A30			DKFZp686O1327	C6orf174
																	NALCN			LOC401022	LINC00222
																	HS6ST3			FSIP2	CEP85L
																	DAOA			MIR10B	THEMIS
																	DAOA-AS1			LOC440925	LIN28B
																	FGF14-IT1			PHOSPHO2	FAM26F
																	LOC283481			DFNB59	GSTM2P1
																	OR7E156P			LOC554201	RFPL4B
																	SUGT1P3			LOC647012	C6orf225
																	SIAH3			MIR561	TSG1
																	KCNRG			PABPC1P2	LOC643623
																	LINC00282			MIR933	TRAF3IP2-AS1
																	UBAC2			LOC100130691	SNORD50B
																	LINC00550			SP9	MIR548B
																	LINC00347			LOC100144595	LOC728012
																	FREM2			MIR1246	TPI1P3
																	NEK5			MIR548N	C6orf186
																	THSD1P1			MIR1258	BET3L
																	KCTD4			MIR1245A	LOC100130890
																	NHLRC3			ZEB2-AS1	LOC100287632
																	SERP2			SNORA70F	MIR2113
																	SERTM1			MIR3128	MIR548H3
																	LINC00547			MIR3129	LOC100422737
																	LINC00548			MIR3606	MIR4464
																	MIR15A			LOC100505695	MIR4643
																	MIR16-1			LOC100506124
																	MIR17			LOC100506134
																	MIR18A			LOC100506783
																	MIR19A			LOC100506866
																	MIR19B1			LY75-CD302
																	MIR20A			PHOSPHO2-KLHL23
																	MIR92A1			MIR4437
																	MIR17HG			MIR1245B
																	ALG11			MIR4774
																	MZT1			MIR4785
																	TSC22D1-AS1			MIR4773-1
																	MIR4500HG			MIR4444-1
																	CCDC168			MIR4773-2
																	TTL			LOC100861402
																	SERPINE3
																	CTAGE11P
																	SNORA31
																	MIR621
																	MIR622
																	MIR623
																	PRR20B
																	PRR20C
																	PRR20D
																	PRR20E
																	FKSG29
																	TPT1-AS1
																	UBAC2-AS1
																	MIR1297
																	MIR759
																	MIR320D1
																	MIR4306
																	MIR3170
																	MIR4305
																	MIR3169
																	MIR3665
																	MIR3613
																	RBM26-AS1
																	OR7E37P
																	SPG20OS
																	LOC100507240
																	LOC100509894
																	BIVM-ERCC5
																	MIR2681
																	MIR548AN
																	MIR4500
																	MIR4705
																	MIR4703
																	LOC100616668
